# Supplementary material for: Insights from metagenomics on microbial biosynthesis of vitamins B and K2 in chicken gut microbiota
Source: Front Vet Sci. 2025 Aug 14;12:1646825. doi: 10.3389/fvets.2025.1646825 (PMC12393000; doi:10.3389/fvets.2025.1646825)
Supplement: Supplementary file 5 [file Table_1.xlsx]

## Sheet: ST1
Supplementary Table 1. Metagenomic sample information.
Project	Sample_ID	Segment	Breed	Infection	Group
PRJNA417359	SRR6323088	cecum	Yellow dwarf chicken	No	cecum
PRJNA417359	SRR6323089	cecum	Yellow dwarf chicken	No	cecum
PRJNA417359	SRR6323118	cecum	Cobb 500	No	cecum
PRJNA417359	SRR6323119	cecum	Cobb 500	No	cecum
PRJNA417359	SRR6323120	cecum	Cobb 500	No	cecum
PRJNA417359	SRR6323243	cecum	Ross 308	No	cecum
PRJNA417359	SRR6323244	cecum	Ross 308	No	cecum
PRJNA417359	SRR6323245	cecum	Ross 308	No	cecum
PRJNA417359	SRR6323289	cecum	Yellow dwarf chicken	No	cecum
PRJNA417359	SRR6323291	cecum	Guangxi local chicken	No	cecum
PRJNA417359	SRR6323292	cecum	Guangxi local chicken	No	cecum
PRJNA417359	SRR6323294	cecum	Guangxi local chicken	No	cecum
PRJNA417359	SRR6323337	cecum	Yellow dwarf chicken	No	cecum
PRJNA417359	SRR6323339	cecum	Yellow dwarf chicken	No	cecum
PRJNA417359	SRR6323340	cecum	Yellow dwarf chicken	No	cecum
PRJNA417359	SRR6323436	cecum	Cobb 500	No	cecum
PRJNA417359	SRR6323438	cecum	Cobb 500	No	cecum
PRJNA417359	SRR6323439	cecum	Cobb 500	No	cecum
PRJNA417359	SRR6323446	cecum	Guangxi local chicken	No	cecum
PRJNA417359	SRR6323447	cecum	Guangxi local chicken	No	cecum
PRJNA417359	SRR6323449	cecum	Guangxi local chicken	No	cecum
PRJNA417359	SRR6323514	cecum	Ross 308	No	cecum
PRJNA417359	SRR6323516	cecum	Ross 308	No	cecum
PRJNA417359	SRR6323517	cecum	Ross 308	No	cecum
PRJNA417359	SRR6323526	cecum	Hy-Line Variety Brown	No	cecum
PRJNA417359	SRR6323527	cecum	Hy-Line Variety Brown	No	cecum
PRJNA417359	SRR6323528	cecum	Hy-Line Variety Brown	No	cecum
PRJNA417359	SRR6323090	colorectum	Cobb 500	No	colorectum
PRJNA417359	SRR6323091	colorectum	Cobb 500	No	colorectum
PRJNA417359	SRR6323094	colorectum	Cobb 500	No	colorectum
PRJNA417359	SRR6323115	colorectum	Ross 308	No	colorectum
PRJNA417359	SRR6323116	colorectum	Ross 308	No	colorectum
PRJNA417359	SRR6323117	colorectum	Ross 308	No	colorectum
PRJNA417359	SRR6323166	colorectum	Guangxi local chicken	No	colorectum
PRJNA417359	SRR6323167	colorectum	Guangxi local chicken	No	colorectum
PRJNA417359	SRR6323172	colorectum	Guangxi local chicken	No	colorectum
PRJNA417359	SRR6323293	colorectum	Guangxi local chicken	No	colorectum
PRJNA417359	SRR6323295	colorectum	Guangxi local chicken	No	colorectum
PRJNA417359	SRR6323296	colorectum	Guangxi local chicken	No	colorectum
PRJNA417359	SRR6323331	colorectum	Cobb 500	No	colorectum
PRJNA417359	SRR6323333	colorectum	Cobb 500	No	colorectum
PRJNA417359	SRR6323334	colorectum	Cobb 500	No	colorectum
PRJNA417359	SRR6323338	colorectum	Yellow dwarf chicken	No	colorectum
PRJNA417359	SRR6323343	colorectum	Yellow dwarf chicken	No	colorectum
PRJNA417359	SRR6323344	colorectum	Yellow dwarf chicken	No	colorectum
PRJNA417359	SRR6323367	colorectum	Ross 308	No	colorectum
PRJNA417359	SRR6323368	colorectum	Ross 308	No	colorectum
PRJNA417359	SRR6323374	colorectum	Ross 308	No	colorectum
PRJNA417359	SRR6323493	colorectum	Yellow dwarf chicken	No	colorectum
PRJNA417359	SRR6323505	colorectum	Yellow dwarf chicken	No	colorectum
PRJNA417359	SRR6323506	colorectum	Yellow dwarf chicken	No	colorectum
PRJNA417359	SRR6323512	colorectum	Hy-Line Variety Brown	No	colorectum
PRJNA417359	SRR6323513	colorectum	Hy-Line Variety Brown	No	colorectum
PRJNA417359	SRR6323515	colorectum	Hy-Line Variety Brown	No	colorectum
PRJNA417359	SRR6323097	duodenum	Cobb 500	No	duodenum
PRJNA417359	SRR6323121	duodenum	Cobb 500	No	duodenum
PRJNA417359	SRR6323122	duodenum	Cobb 500	No	duodenum
PRJNA417359	SRR6323171	duodenum	Guangxi local chicken	No	duodenum
PRJNA417359	SRR6323240	duodenum	Ross 308	No	duodenum
PRJNA417359	SRR6323241	duodenum	Ross 308	No	duodenum
PRJNA417359	SRR6323242	duodenum	Ross 308	No	duodenum
PRJNA417359	SRR6323246	duodenum	Yellow dwarf chicken	No	duodenum
PRJNA417359	SRR6323290	duodenum	Yellow dwarf chicken	No	duodenum
PRJNA417359	SRR6323299	duodenum	Guangxi local chicken	No	duodenum
PRJNA417359	SRR6323300	duodenum	Guangxi local chicken	No	duodenum
PRJNA417359	SRR6323345	duodenum	Yellow dwarf chicken	No	duodenum
PRJNA417359	SRR6323346	duodenum	Yellow dwarf chicken	No	duodenum
PRJNA417359	SRR6323371	duodenum	Ross 308	No	duodenum
PRJNA417359	SRR6323434	duodenum	Cobb 500	No	duodenum
PRJNA417359	SRR6323435	duodenum	Cobb 500	No	duodenum
PRJNA417359	SRR6323437	duodenum	Cobb 500	No	duodenum
PRJNA417359	SRR6323442	duodenum	Guangxi local chicken	No	duodenum
PRJNA417359	SRR6323443	duodenum	Guangxi local chicken	No	duodenum
PRJNA417359	SRR6323448	duodenum	Guangxi local chicken	No	duodenum
PRJNA417359	SRR6323498	duodenum	Yellow dwarf chicken	No	duodenum
PRJNA417359	SRR6323507	duodenum	Yellow dwarf chicken	No	duodenum
PRJNA417359	SRR6323508	duodenum	Ross 308	No	duodenum
PRJNA417359	SRR6323509	duodenum	Ross 308	No	duodenum
PRJNA417359	SRR6323522	duodenum	Hy-Line Variety Brown	No	duodenum
PRJNA417359	SRR6323523	duodenum	Hy-Line Variety Brown	No	duodenum
PRJNA417359	SRR6323529	duodenum	Hy-Line Variety Brown	No	duodenum
PRJNA417359	SRR6323096	ileum	Cobb 500	No	ileum
PRJNA417359	SRR6323098	ileum	Cobb 500	No	ileum
PRJNA417359	SRR6323099	ileum	Cobb 500	No	ileum
PRJNA417359	SRR6323108	ileum	Yellow dwarf chicken	No	ileum
PRJNA417359	SRR6323168	ileum	Guangxi local chicken	No	ileum
PRJNA417359	SRR6323169	ileum	Guangxi local chicken	No	ileum
PRJNA417359	SRR6323170	ileum	Guangxi local chicken	No	ileum
PRJNA417359	SRR6323237	ileum	Ross 308	No	ileum
PRJNA417359	SRR6323238	ileum	Ross 308	No	ileum
PRJNA417359	SRR6323239	ileum	Ross 308	No	ileum
PRJNA417359	SRR6323275	ileum	Yellow dwarf chicken	No	ileum
PRJNA417359	SRR6323277	ileum	Yellow dwarf chicken	No	ileum
PRJNA417359	SRR6323369	ileum	Ross 308	No	ileum
PRJNA417359	SRR6323370	ileum	Ross 308	No	ileum
PRJNA417359	SRR6323372	ileum	Ross 308	No	ileum
PRJNA417359	SRR6323430	ileum	Cobb 500	No	ileum
PRJNA417359	SRR6323432	ileum	Cobb 500	No	ileum
PRJNA417359	SRR6323433	ileum	Cobb 500	No	ileum
PRJNA417359	SRR6323444	ileum	Guangxi local chicken	No	ileum
PRJNA417359	SRR6323445	ileum	Guangxi local chicken	No	ileum
PRJNA417359	SRR6323451	ileum	Guangxi local chicken	No	ileum
PRJNA417359	SRR6323496	ileum	Yellow dwarf chicken	No	ileum
PRJNA417359	SRR6323497	ileum	Yellow dwarf chicken	No	ileum
PRJNA417359	SRR6323499	ileum	Yellow dwarf chicken	No	ileum
PRJNA417359	SRR6323520	ileum	Hy-Line Variety Brown	No	ileum
PRJNA417359	SRR6323524	ileum	Hy-Line Variety Brown	No	ileum
PRJNA417359	SRR6323525	ileum	Hy-Line Variety Brown	No	ileum
PRJNA417359	SRR6323092	jejunum	Cobb 500	No	jejunum
PRJNA417359	SRR6323093	jejunum	Cobb 500	No	jejunum
PRJNA417359	SRR6323095	jejunum	Cobb 500	No	jejunum
PRJNA417359	SRR6323113	jejunum	Ross 308	No	jejunum
PRJNA417359	SRR6323114	jejunum	Ross 308	No	jejunum
PRJNA417359	SRR6323173	jejunum	Guangxi local chicken	No	jejunum
PRJNA417359	SRR6323174	jejunum	Guangxi local chicken	No	jejunum
PRJNA417359	SRR6323175	jejunum	Guangxi local chicken	No	jejunum
PRJNA417359	SRR6323236	jejunum	Ross 308	No	jejunum
PRJNA417359	SRR6323297	jejunum	Guangxi local chicken	No	jejunum
PRJNA417359	SRR6323298	jejunum	Guangxi local chicken	No	jejunum
PRJNA417359	SRR6323335	jejunum	Cobb 500	No	jejunum
PRJNA417359	SRR6323336	jejunum	Cobb 500	No	jejunum
PRJNA417359	SRR6323341	jejunum	Yellow dwarf chicken	No	jejunum
PRJNA417359	SRR6323342	jejunum	Yellow dwarf chicken	No	jejunum
PRJNA417359	SRR6323373	jejunum	Ross 308	No	jejunum
PRJNA417359	SRR6323375	jejunum	Ross 308	No	jejunum
PRJNA417359	SRR6323376	jejunum	Ross 308	No	jejunum
PRJNA417359	SRR6323428	jejunum	Yellow dwarf chicken	No	jejunum
PRJNA417359	SRR6323431	jejunum	Cobb 500	No	jejunum
PRJNA417359	SRR6323450	jejunum	Guangxi local chicken	No	jejunum
PRJNA417359	SRR6323492	jejunum	Yellow dwarf chicken	No	jejunum
PRJNA417359	SRR6323494	jejunum	Yellow dwarf chicken	No	jejunum
PRJNA417359	SRR6323495	jejunum	Yellow dwarf chicken	No	jejunum
PRJNA417359	SRR6323510	jejunum	Hy-Line Variety Brown	No	jejunum
PRJNA417359	SRR6323511	jejunum	Hy-Line Variety Brown	No	jejunum
PRJNA417359	SRR6323521	jejunum	Hy-Line Variety Brown	No	jejunum
PRJNA1069780	SRR27748178	feces	laying hen	No	NC
PRJNA1069780	SRR27748177	feces	laying hen	No	NC
PRJNA1069780	SRR27748176	feces	laying hen	No	NC
PRJNA1069780	SRR27748175	feces	laying hen	No	NC
PRJNA1069780	SRR27748174	feces	laying hen	No	NC
PRJNA1069780	SRR27748173	feces	laying hen	Salmonella Typhimurium	ST
PRJNA1069780	SRR27748172	feces	laying hen	Salmonella Typhimurium	ST
PRJNA1069780	SRR27748171	feces	laying hen	Salmonella Typhimurium	ST
PRJNA1069780	SRR27748170	feces	laying hen	Salmonella Typhimurium	ST
PRJNA1069780	SRR27748169	feces	laying hen	Salmonella Typhimurium	ST
PRJNA943112	SRR23823954	cecum	yellow-feathered broiler	No	JC
PRJNA943112	SRR23823955	cecum	yellow-feathered broiler	No	JC
PRJNA943112	SRR23823966	cecum	yellow-feathered broiler	No	JC
PRJNA943112	SRR23823971	cecum	yellow-feathered broiler	No	JC
PRJNA943112	SRR23823972	cecum	yellow-feathered broiler	Eimeriatenella	JR
PRJNA943112	SRR23823973	cecum	yellow-feathered broiler	Eimeriatenella	JR
PRJNA943112	SRR23823974	cecum	yellow-feathered broiler	Eimeriatenella	JR
PRJNA943112	SRR23823975	cecum	yellow-feathered broiler	Eimeriatenella	JR
PRJNA943112	SRR23823976	cecum	yellow-feathered broiler	Eimeriatenella	JS
PRJNA943112	SRR23823977	cecum	yellow-feathered broiler	Eimeriatenella	JS
PRJNA943112	SRR23823956	cecum	yellow-feathered broiler	Eimeriatenella	JS
PRJNA943112	SRR23823957	cecum	yellow-feathered broiler	Eimeriatenella	JS

## Sheet: ST2
Supplementary Table 2. Software tools, versions and parameters used for data processing and analysis.
Analysis Step	Software	Version	Key Parameters
Quality Control	fastp	v0.23.0	-q 20 -u 30 -n 5 -y -Y 30 -l 80 --trim_poly_g
Host read removal	bowtie2	v2.5.0	--end-to-end --mm --fast
Genome quality check	CheckM2	v1.0.1	default
Taxonomic classification	GTDB-Tk	v2.3.2	default
Genome dereplication	dRep	v3.4.5	-pa 0.9 -sa 0.99 -nc 0.30 -cm larger --S_algorithm fastANI
ORF prediction	Prodigal	v2.6.3	-p single
ORF clustering	MMseqs2	NA	--split-mode 2 --cov-mode 2 -c 0.9 --min-seq-id 0.95 --cluster-mode 2 --cluster-reassign 1
Functional annotation	DIAMOND	v2.1.8.162	--min-score 60 --query-cover 70 --max-target-seqs 5 --masking 1

## Sheet: ST3
Supplementary Table 3. Details of 13,734 representative genomes.
Representive genomes ID	source	contigs	Genomic size (bp)	N50 length (bp)	N90 length (bp)	Max length (bp)	Min length (bp)	GC %	Completeness (%)	Contamination (%)	Quality level	Phylum	Class	Order	Family	Genus	species
AH-BB-L1_bin.10.strict	MAG	302	1515260	11094	2562	42794	500	51.29	83.43	2.74	Medium-quality	p__Bacillota	c__Bacilli	o__Lactobacillales	f__Lactobacillaceae	g__Limosilactobacillus	s__Limosilactobacillus ingluviei
AH-BB-L1_bin.13.strict	MAG	32	1189751	163171	28193	220752	525	54.2	70.41	0.65	Medium-quality	p__Actinomycetota	c__Actinomycetia	o__Actinomycetales	f__Bifidobacteriaceae	g__Aeriscardovia	s__Aeriscardovia aeriphila
AH-BB-L1_bin.14.orig	MAG	270	1245426	5162	2605	22476	1525	32.51	67.12	1.73	Medium-quality	p__Bacillota	c__Bacilli	o__Lactobacillales	f__Lactobacillaceae	g__Ligilactobacillus	s__Ligilactobacillus salivarius
AH-BB-L1_bin.15.permissive	MAG	264	1002003	4277	2041	47672	501	64.63	55.3	0.67	Medium-quality	p__Actinomycetota	c__Actinomycetia	o__Actinomycetales	f__Bifidobacteriaceae	g__Bifidobacterium	s__Bifidobacterium globosum
AH-BB-L1_bin.19.strict	MAG	147	548760	6881	1980	21492	500	24.69	75.51	1.31	Medium-quality	p__Bacillota	c__Bacilli	o__Mycoplasmatales	f__Mycoplasmoidaceae	g__Ureaplasma	s__Ureaplasma intestinipullorum
AH-BB-L1_bin.1.orig	MAG	218	1283335	6933	3132	36599	1611	38.89	75.03	2.68	Medium-quality	p__Bacillota	c__Bacilli	o__Lactobacillales	f__Lactobacillaceae	g__Limosilactobacillus	s__Limosilactobacillus reuteri_E
AH-BB-L1_bin.21.strict	MAG	703	3115082	10938	2224	68768	500	29.02	85.38	4.44	Medium-quality	p__Fusobacteriota	c__Fusobacteriia	o__Fusobacteriales	f__Fusobacteriaceae	g__Fusobacterium_A	s__Fusobacterium_A sp900549465
AH-BB-L1_bin.2.permissive	MAG	284	1538412	9190	2469	48349	500	36.91	88.74	0.21	Medium-quality	p__Campylobacterota	c__Campylobacteria	o__Campylobacterales	f__Helicobacteraceae	g__Helicobacter_H	s__
AH-BB-L1_bin.7.strict	MAG	126	1826416	29141	9232	95951	501	47.21	86.49	0.08	Medium-quality	p__Actinomycetota	c__Actinomycetia	o__Actinomycetales	f__Bifidobacteriaceae	g__Bifidobacterium	s__
AH-BB-L2_bin.10.permissive	MAG	137	812411	9013	3435	19798	500	55.47	53.2	0.02	Medium-quality	p__Actinomycetota	c__Actinomycetia	o__Actinomycetales	f__Bifidobacteriaceae	g__Aeriscardovia	s__Aeriscardovia aeriphila
AH-BB-L2_bin.11.orig	MAG	861	2327887	3155	1420	26273	1001	60.22	71	3.32	Medium-quality	p__Actinomycetota	c__Actinomycetia	o__Mycobacteriales	f__Mycobacteriaceae	g__Corynebacterium	s__
AH-BB-L2_bin.12.orig	MAG	121	2353581	32370	10328	90563	1171	51.52	96.2	0.09	High-quality	p__Bacillota_A	c__Clostridia	o__Lachnospirales	f__Lachnospiraceae	g__WRBB01	s__
AH-BB-L2_bin.15.orig	MAG	402	1451852	4076	2044	18291	1506	40.2	66	2.63	Medium-quality	p__Pseudomonadota	c__Gammaproteobacteria	o__Enterobacterales_A	f__Pasteurellaceae	g__Gallibacterium	s__Gallibacterium anatis
AH-BB-L2_bin.17.orig	MAG	298	1721281	7259	2911	31176	1538	37.31	82.6	4.73	Medium-quality	p__Bacillota	c__Bacilli	o__Lactobacillales	f__Streptococcaceae	g__Streptococcus	s__Streptococcus macedonicus
AH-BB-L2_bin.18.orig	MAG	625	2774372	5181	2511	20694	1512	44.83	77.88	2.14	Medium-quality	p__Bacillota_A	c__Clostridia	o__Lachnospirales	f__Lachnospiraceae	g__Blautia	s__Blautia merdipullorum
AH-BB-L2_bin.20.strict	MAG	288	2906732	18321	5413	109299	512	47.82	73.62	0.73	Medium-quality	p__Pseudomonadota	c__Gammaproteobacteria	o__Enterobacterales_A	f__Vibrionaceae	g__Vibrio	s__Vibrio cholerae
AH-BB-L2_bin.24.permissive	MAG	435	1259152	4167	1494	21896	500	50.74	68.29	0.65	Medium-quality	p__Halobacteriota	c__Methanomicrobia	o__Methanomicrobiales	f__Methanocorpusculaceae	g__Methanocorpusculum	s__Methanocorpusculum faecipullorum
AH-BB-L2_bin.25.orig	MAG	563	1769786	3898	1603	17440	1011	45.29	82.58	4.61	Medium-quality	p__Bacillota_C	c__Negativicutes	o__Veillonellales	f__Veillonellaceae	g__Veillonella_A	s__Veillonella_A magna
AH-BB-L2_bin.28.orig	MAG	374	1513644	5574	1957	35622	1005	54.92	75.87	1.61	Medium-quality	p__Actinomycetota	c__Coriobacteriia	o__Coriobacteriales	f__Atopobiaceae	g__	s__
AH-BB-L2_bin.31.orig	MAG	245	1110498	5330	2659	19756	1518	45.08	67.57	1.72	Medium-quality	p__Bacillota	c__Bacilli	o__Lactobacillales	f__Lactobacillaceae	g__Weissella	s__Weissella confusa
AH-BB-L2_bin.33.orig	MAG	609	3142372	7073	2448	36996	1009	34.61	88.81	3.56	Medium-quality	p__Bacillota_A	c__Clostridia	o__Lachnospirales	f__Lachnospiraceae	g__Scybalomonas	s__Scybalomonas excrementigallinarum
AH-BB-L2_bin.35.orig	MAG	499	1901571	4348	2035	27008	1048	29.39	78.97	1.6	Medium-quality	p__Fusobacteriota	c__Fusobacteriia	o__Fusobacteriales	f__Fusobacteriaceae	g__Fusobacterium_A	s__Fusobacterium_A sp900549465
AH-BB-L2_bin.37.strict	MAG	467	1415711	3900	1422	21075	511	47.56	75.29	1.79	Medium-quality	p__Actinomycetota	c__Actinomycetia	o__Actinomycetales	f__Bifidobacteriaceae	g__Bifidobacterium	s__
AH-BB-L2_bin.5.orig	MAG	367	1139216	3640	1713	13109	1011	51.27	79.59	3.07	Medium-quality	p__Bacillota	c__Bacilli	o__Lactobacillales	f__Lactobacillaceae	g__Limosilactobacillus	s__Limosilactobacillus oris
AH-BB-L2_bin.7.orig	MAG	46	1709749	74938	21522	148510	1073	30.25	99.9	0.38	High-quality	p__Campylobacterota	c__Campylobacteria	o__Campylobacterales	f__Campylobacteraceae	g__Campylobacter_D	s__Campylobacter_D jejuni
AH-BB-L3_bin.10.orig	MAG	151	1087943	11080	3582	31774	1029	32.45	96.98	2.69	High-quality	p__Bacillota_A	c__Clostridia	o__Christensenellales	f__UBA1242	g__UBA5893	s__UBA5893 sp944376845
AH-BB-L3_bin.12.orig	MAG	257	1541194	6776	3222	43121	1751	50	84.32	1.16	Medium-quality	p__Bacteroidota	c__Bacteroidia	o__Bacteroidales	f__UBA932	g__Merdivivens	s__Merdivivens faecigallinarum
AH-BB-L3_bin.13.strict	MAG	321	857301	3361	1422	21145	506	41.96	76.69	4.86	Medium-quality	p__Bacillota	c__Bacilli	o__RFN20	f__CAG-826	g__UBA4951	s__UBA4951 sp900542595
AH-BB-L3_bin.16.strict	MAG	109	1403535	26302	8697	63252	505	51.02	81.47	0.61	Medium-quality	p__Halobacteriota	c__Methanomicrobia	o__Methanomicrobiales	f__Methanocorpusculaceae	g__Methanocorpusculum	s__Methanocorpusculum faecipullorum
AH-BB-L3_bin.17.orig	MAG	305	1419232	5439	2347	20790	1533	59.81	72.61	2.36	Medium-quality	p__Bacteroidota	c__Bacteroidia	o__Bacteroidales	f__UBA932	g__Cryptobacteroides	s__Cryptobacteroides avistercoris
AH-BB-L3_bin.18.orig	MAG	160	1423059	13043	3963	60847	1292	46.49	100	2.5	High-quality	p__Pseudomonadota	c__Alphaproteobacteria	o__RF32	f__CAG-239	g__CAZU01	s__CAZU01 sp944391445
AH-BB-L3_bin.19.orig	MAG	222	1829774	11424	4033	53632	1795	50.06	79.56	3.15	Medium-quality	p__Bacteroidota	c__Bacteroidia	o__Bacteroidales	f__UBA932	g__Cryptobacteroides	s__Cryptobacteroides faecigallinarum
AH-BB-L3_bin.20.orig	MAG	139	1155773	11313	4022	37953	1500	44.09	89	1.59	Medium-quality	p__Pseudomonadota	c__Alphaproteobacteria	o__RF32	f__UBA3637	g__CALXVS01	s__CALXVS01 sp944392145
AH-BB-L3_bin.21.orig	MAG	33	1096189	48636	16875	106220	3461	34.9	98.83	1.27	High-quality	p__Bacillota	c__Bacilli	o__RFN20	f__CAG-826	g__CALVUG01	s__CALVUG01 sp944351395
AH-BB-L3_bin.22.orig	MAG	84	960126	18816	4792	82801	1096	47.33	72.22	1.61	Medium-quality	p__Pseudomonadota	c__Alphaproteobacteria	o__RF32	f__CAG-239	g__CAG-267	s__CAG-267 sp944392865
AH-BB-L3_bin.24.orig	MAG	327	3550256	14078	5395	77109	1545	39.44	88.93	1.95	Medium-quality	p__Bacteroidota	c__Bacteroidia	o__Bacteroidales	f__Bacteroidaceae	g__Phocaeicola	s__Phocaeicola sp900066445
AH-BB-L3_bin.26.orig	MAG	230	1791752	10300	3976	43201	1596	46.33	75.23	3.11	Medium-quality	p__Spirochaetota	c__Spirochaetia	o__Sphaerochaetales	f__Sphaerochaetaceae	g__Ornithospirochaeta	s__Ornithospirochaeta stercoravium
AH-BB-L3_bin.27.strict	MAG	252	1269457	7228	2615	47188	501	60.94	76.56	0.54	Medium-quality	p__Thermoplasmatota	c__Thermoplasmata	o__Methanomassiliicoccales	f__Methanomethylophilaceae	g__UBA71	s__UBA71 sp006954425
AH-BB-L3_bin.28.strict	MAG	63	1661885	72163	23031	120861	510	34.45	100	0.64	High-quality	p__Campylobacterota	c__Campylobacteria	o__Campylobacterales	f__Helicobacteraceae	g__Helicobacter_D	s__Helicobacter_D pullorum
AH-BB-L3_bin.29.orig	MAG	307	2791328	11929	4212	46433	1806	45.46	81.3	0.54	Medium-quality	p__Bacteroidota	c__Bacteroidia	o__Bacteroidales	f__Bacteroidaceae	g__Phocaeicola	s__Phocaeicola faecium
AH-BB-L3_bin.30.strict	MAG	190	1318182	19733	3335	61994	501	36.87	65.78	2.8	Medium-quality	p__Bacillota	c__Bacilli	o__Lactobacillales	f__Lactobacillaceae	g__Lactobacillus	s__Lactobacillus crispatus
AH-BB-L3_bin.33.strict	MAG	180	2559643	26182	7521	104088	500	39.99	92.74	1.06	High-quality	p__Spirochaetota	c__Spirochaetia	o__Treponematales	f__Treponemataceae	g__Gallitreponema	s__Gallitreponema excrementavium
AH-BB-L3_bin.34.strict	MAG	307	2293676	24326	4783	60418	501	47.75	90.8	3.92	High-quality	p__Bacteroidota	c__Bacteroidia	o__Bacteroidales	f__Bacteroidaceae	g__Avibacteroides	s__Avibacteroides excrementipullorum
AH-BB-L3_bin.35.orig	MAG	339	1382910	4611	2352	16604	1508	46.89	69.59	1.3	Medium-quality	p__Bacteroidota	c__Bacteroidia	o__Bacteroidales	f__UBA932	g__Egerieousia	s__Egerieousia excrementavium
AH-BB-L3_bin.39.strict	MAG	333	1606392	8315	2674	25034	502	32.12	70.07	0.51	Medium-quality	p__Bacillota_C	c__Negativicutes	o__Selenomonadales	f__Selenomonadaceae	g__Megamonas	s__Megamonas funiformis
AH-BB-L3_bin.3.strict	MAG	280	1879266	14111	3565	48718	506	61.96	99.32	2.04	High-quality	p__Verrucomicrobiota	c__Verrucomicrobiae	o__Opitutales	f__UBA953	g__Spyradosoma	s__Spyradosoma merdigallinarum
AH-BB-L3_bin.40.strict	MAG	277	1098709	5123	2209	16897	505	35.62	70.16	2.59	Medium-quality	p__Bacillota	c__Bacilli	o__Erysipelotrichales	f__Erysipelotrichaceae	g__Faecalitalea	s__Faecalitalea cylindroides
AH-BB-L3_bin.41.strict	MAG	23	926539	910904	910904	910904	500	45.13	98.45	0.01	High-quality	p__Pseudomonadota	c__Alphaproteobacteria	o__Rs-D84	f__Rs-D84	g__Enterousia	s__Enterousia sp944389345
AH-BB-L3_bin.44.strict	MAG	194	1299527	10783	2780	68804	508	47.33	71.49	3.07	Medium-quality	p__Pseudomonadota	c__Gammaproteobacteria	o__Burkholderiales	f__Burkholderiaceae_A	g__Aphodousia	s__Aphodousia secunda_B
AH-BB-L3_bin.45.strict	MAG	348	2065398	8060	2955	29194	508	41.32	77.22	0.93	Medium-quality	p__Verrucomicrobiota	c__Verrucomicrobiae	o__Pedosphaerales	f__UBA1412	g__UBA1412	s__UBA1412 sp944389455
AH-BB-L3_bin.47.orig	MAG	90	1965403	32756	10703	85343	2856	36.4	99.06	3.51	High-quality	p__Cyanobacteriota	c__Vampirovibrionia	o__Gastranaerophilales	f__Gastranaerophilaceae	g__CALUVN01	s__CALUVN01 sp944324235
AH-BB-L3_bin.48.orig	MAG	211	2022862	14107	4685	47430	1275	29.06	75.21	1.77	Medium-quality	p__Cyanobacteriota	c__Vampirovibrionia	o__Gastranaerophilales	f__Gastranaerophilaceae	g__Avigastranaerophilus	s__Avigastranaerophilus faecigallinarum
AH-BB-L3_bin.4.orig	MAG	190	1109468	8212	2882	32562	1527	59.35	74.16	1.02	Medium-quality	p__Bacillota_A	c__Clostridia	o__Christensenellales	f__CAG-917	g__Limadaptatus	s__Limadaptatus sp900553825
AH-BB-L3_bin.55.orig	MAG	1145	1932969	1720	1107	7323	1001	59.43	72.98	4.21	Medium-quality	p__Synergistota	c__Synergistia	o__Synergistales	f__Synergistaceae	g__Caccocola	s__Caccocola faecigallinarum
AH-BB-L3_bin.56.orig	MAG	278	1408709	6210	2574	31113	1511	58.61	81.56	0.62	Medium-quality	p__Bacillota_A	c__Clostridia	o__Christensenellales	f__CAG-917	g__Limadaptatus	s__Limadaptatus sp944358385
AH-BB-L3_bin.58.orig	MAG	297	1938570	7629	3399	37036	1557	52.88	77.33	0.26	Medium-quality	p__Bacteroidota	c__Bacteroidia	o__Bacteroidales	f__UBA932	g__Cryptobacteroides	s__Cryptobacteroides faecavium
AH-BB-L3_bin.5.orig	MAG	349	1007067	3451	1574	10731	1017	41.66	75.47	3.34	Medium-quality	p__Bacillota_A	c__Clostridia	o__Peptostreptococcales	f__Anaerovoracaceae	g__Gallibacter	s__Gallibacter intestinalis
AH-BB-L3_bin.60.orig	MAG	307	1582412	8213	2229	37672	1013	35.22	95.25	4.39	High-quality	p__Bacillota	c__Bacilli	o__RF39	f__UBA660	g__Faecenecus	s__Faecenecus gallistercoris
AH-BB-L3_bin.61.strict	MAG	445	2431195	10442	2574	55038	500	48.12	87.54	3.34	Medium-quality	p__Bacteroidota	c__Bacteroidia	o__Bacteroidales	f__Muribaculaceae	g__Limisoma	s__Limisoma gallistercoris
AH-BB-L3_bin.62.orig	MAG	419	1878189	5723	2247	30240	1027	48.1	84.84	2.67	Medium-quality	p__Bacteroidota	c__Bacteroidia	o__Bacteroidales	f__Muribaculaceae	g__Limisoma	s__Limisoma intestinavium
AH-BB-L3_bin.66.strict	MAG	102	2003601	84682	23876	263447	502	51.35	96.32	2.24	High-quality	p__Bacillota_A	c__Clostridia	o__Christensenellales	f__DTU072	g__Stercoripulliclostridium_A	s__Stercoripulliclostridium_A sp944363505
AH-BB-L3_bin.67.strict	MAG	124	1337202	24466	6210	59268	514	41.03	81.78	0.53	Medium-quality	p__Bacillota	c__Bacilli	o__Erysipelotrichales	f__Erysipelotrichaceae	g__Faecalicoccus	s__Faecalicoccus acidiformans
AH-BB-L3_bin.68.orig	MAG	306	1794552	7664	2904	30788	1515	35.43	88.08	2.43	Medium-quality	p__Cyanobacteriota	c__Vampirovibrionia	o__Gastranaerophilales	f__RUG14156	g__Galligastranaerophilus_A	s__Galligastranaerophilus_A gallistercoris
AH-BB-L3_bin.69.strict	MAG	345	1601807	7668	2623	48159	500	50.42	71.53	4.23	Medium-quality	p__Bacillota_A	c__Clostridia	o__Lachnospirales	f__Lachnospiraceae	g__Merdimonas	s__Merdimonas massiliensis_A
AH-BB-L3_bin.71.orig	MAG	89	863083	13322	4538	35829	1775	36.91	90.61	1.22	High-quality	p__Pseudomonadota	c__Alphaproteobacteria	o__Rs-D84	f__Rs-D84	g__Enterousia	s__Enterousia sp944389135
AH-BB-L3_bin.72.orig	MAG	380	1124653	3525	1615	14785	1002	30.98	62.61	1.36	Medium-quality	p__Campylobacterota	c__Campylobacteria	o__Campylobacterales	f__Campylobacteraceae	g__Campylobacter_D	s__Campylobacter_D coli
AH-BB-L3_bin.73.strict	MAG	364	1440599	5509	1948	25549	500	48.94	81.15	3.17	Medium-quality	p__Bacillota_A	c__Clostridia	o__Christensenellales	f__DTU072	g__Stercoripulliclostridium_A	s__Stercoripulliclostridium_A merdigallinarum
AH-BB-L3_bin.74.orig	MAG	666	2240953	4227	1578	26041	1001	55.91	83.76	4.39	Medium-quality	p__Pseudomonadota	c__Gammaproteobacteria	o__Enterobacterales_A	f__Succinivibrionaceae	g__Avisuccinivibrio_A	s__Avisuccinivibrio_A pullicola
AH-BB-L3_bin.75.strict	MAG	163	1223685	13934	3458	62531	503	40.21	70.22	2.46	Medium-quality	p__Pseudomonadota	c__Alphaproteobacteria	o__RF32	f__CAG-239	g__HGM16780	s__HGM16780 sp944391615
AH-BB-L3_bin.76.strict	MAG	203	1557456	12624	3924	38087	505	35.75	86.12	2.72	Medium-quality	p__Cyanobacteriota	c__Vampirovibrionia	o__Gastranaerophilales	f__RUG14156	g__Galligastranaerophilus	s__Galligastranaerophilus intestinavium
AH-BB-L3_bin.78.orig	MAG	274	2036230	10929	3333	38144	1549	41.7	75.55	2.21	Medium-quality	p__Bacteroidota	c__Bacteroidia	o__Bacteroidales	f__Paludibacteraceae	g__Gallipaludibacter	s__Gallipaludibacter merdavium
AH-BB-L3_bin.79.orig	MAG	404	1883909	5882	2242	27115	1503	46.35	70.34	2.15	Medium-quality	p__Bacillota_A	c__Clostridia	o__Lachnospirales	f__Lachnospiraceae	g__Mediterraneibacter	s__Mediterraneibacter merdigallinarum
AH-BB-L3_bin.7.strict	MAG	186	1794405	18445	5583	61894	501	55.44	79.2	3.46	Medium-quality	p__Spirochaetota	c__Spirochaetia	o__Sphaerochaetales	f__Sphaerochaetaceae	g__Bullifex	s__Bullifex sp944390045
AH-BB-L3_bin.81.orig	MAG	583	1858069	3740	1716	17021	1025	48.69	72.72	1.5	Medium-quality	p__Bacteroidota	c__Bacteroidia	o__Bacteroidales	f__Bacteroidaceae	g__UBA6398	s__UBA6398 sp900550635
AH-BB-L3_bin.82.orig	MAG	633	1741625	3188	1478	35020	1002	48.09	65.47	1.24	Medium-quality	p__Bacteroidota	c__Bacteroidia	o__Bacteroidales	f__Marinifilaceae	g__Odoribacter	s__Odoribacter faecigallinarum
AH-BB-L3_bin.84.orig	MAG	628	1773542	3123	1596	12446	1012	55.64	71.95	2	Medium-quality	p__Bacillota_A	c__Clostridia	o__Lachnospirales	f__Lachnospiraceae	g__Merdisoma	s__Merdisoma sp944383645
AH-BB-L3_bin.9.orig	MAG	600	1087864	1893	1135	8302	1002	65.13	53.81	0.43	Medium-quality	p__Actinomycetota	c__Actinomycetia	o__Actinomycetales	f__Bifidobacteriaceae	g__Bifidobacterium	s__Bifidobacterium pullorum_B
AH-JA-L1_bin.14.orig	MAG	234	1329981	6287	3219	23328	1861	42.44	70.12	3.83	Medium-quality	p__Bacillota	c__Bacilli	o__Lactobacillales	f__Lactobacillaceae	g__Ligilactobacillus	s__Ligilactobacillus agilis
AH-JA-L1_bin.15.orig	MAG	140	1702555	16580	5723	86310	1997	40.71	75.69	4.51	Medium-quality	p__Bacillota	c__Bacilli	o__Lactobacillales	f__Lactobacillaceae	g__Limosilactobacillus	s__Limosilactobacillus coleohominis
AH-JA-L1_bin.16.orig	MAG	126	635258	6477	2577	30100	1040	24.13	77.2	1.76	Medium-quality	p__Bacillota	c__Bacilli	o__Mycoplasmatales	f__Mycoplasmoidaceae	g__Ureaplasma	s__Ureaplasma intestinipullorum
AH-JA-L1_bin.18.permissive	MAG	760	2178159	4200	1356	22083	500	54.23	78.47	3.47	Medium-quality	p__Actinomycetota	c__Actinomycetia	o__Mycobacteriales	f__Mycobacteriaceae	g__Corynebacterium	s__Corynebacterium stationis
AH-JA-L1_bin.19.orig	MAG	516	1622005	3359	1890	12809	1505	33.3	56.47	1.11	Medium-quality	p__Bacillota_A	c__Clostridia	o__Lachnospirales	f__Cellulosilyticaceae	g__Zhenhengia	s__Zhenhengia sp900551325
AH-JA-L1_bin.20.orig	MAG	259	1589569	8556	3058	36352	1011	30.42	92.03	2.36	High-quality	p__Campylobacterota	c__Campylobacteria	o__Campylobacterales	f__Campylobacteraceae	g__Campylobacter_D	s__Campylobacter_D jejuni
AH-JA-L1_bin.2.orig	MAG	323	1215245	4664	1815	23374	1013	51.36	90.38	3.39	High-quality	p__Bacillota	c__Bacilli	o__Lactobacillales	f__Lactobacillaceae	g__Ligilactobacillus	s__Ligilactobacillus avistercoris
AH-JA-L1_bin.5.strict	MAG	709	4470093	10642	2993	82297	500	49.91	92.3	1.47	High-quality	p__Pseudomonadota	c__Gammaproteobacteria	o__Enterobacterales	f__Enterobacteriaceae	g__Escherichia	s__Escherichia coli
AH-JA-L1_bin.6.orig	MAG	50	2084197	61335	19465	324029	4570	29.59	99.93	0.06	High-quality	p__Fusobacteriota	c__Fusobacteriia	o__Fusobacteriales	f__Fusobacteriaceae	g__Fusobacterium_A	s__Fusobacterium_A sp900549465
AH-JA-L1_bin.9.strict	MAG	274	1504354	7978	2919	27382	509	40.12	71.01	3.17	Medium-quality	p__Pseudomonadota	c__Gammaproteobacteria	o__Enterobacterales_A	f__Pasteurellaceae	g__Gallibacterium	s__Gallibacterium anatis
AH-JA-L2_bin.11.orig	MAG	189	2114524	15736	5287	59701	1527	61.22	92.11	0.73	High-quality	p__Verrucomicrobiota	c__Kiritimatiellia	o__RFP12	f__UBA1067	g__Spyradenecus	s__
AH-JA-L2_bin.14.orig	MAG	455	1139161	2978	1338	13846	1005	42.32	58.69	1.11	Medium-quality	p__Bacillota	c__Bacilli	o__Lactobacillales	f__Lactobacillaceae	g__Ligilactobacillus	s__Ligilactobacillus agilis
AH-JA-L2_bin.17.orig	MAG	152	4594665	51464	17494	186816	1721	49.82	99.99	0.14	High-quality	p__Pseudomonadota	c__Gammaproteobacteria	o__Enterobacterales	f__Enterobacteriaceae	g__Escherichia	s__Escherichia albertii
AH-JA-L2_bin.18.permissive	MAG	690	2109145	4656	1425	17059	500	54.19	76.49	2.63	Medium-quality	p__Actinomycetota	c__Actinomycetia	o__Mycobacteriales	f__Mycobacteriaceae	g__Corynebacterium	s__Corynebacterium stationis
AH-JA-L2_bin.1.orig	MAG	306	1371440	4998	2386	31050	1115	51.74	72.5	4.5	Medium-quality	p__Bacillota	c__Bacilli	o__Lactobacillales	f__Lactobacillaceae	g__Limosilactobacillus	s__Limosilactobacillus ingluviei
AH-JA-L2_bin.9.orig	MAG	300	1341301	5265	2389	44128	1123	52.98	76.52	3.29	Medium-quality	p__Bacillota	c__Bacilli	o__Lactobacillales	f__Lactobacillaceae	g__Limosilactobacillus	s__Limosilactobacillus gallistercoris
AH-JA-L3_bin.10.strict	MAG	561	2727156	7217	2532	40278	501	44.93	83	2.38	Medium-quality	p__Bacteroidota	c__Bacteroidia	o__Bacteroidales	f__Tannerellaceae	g__Parabacteroides	s__Parabacteroides intestinavium
AH-JA-L3_bin.11.orig	MAG	63	1861543	43723	15569	88286	2040	51.13	96.45	0.96	High-quality	p__Bacillota_A	c__Clostridia	o__Christensenellales	f__DTU072	g__Stercoripulliclostridium_A	s__Stercoripulliclostridium_A sp944349735
AH-JA-L3_bin.14.strict	MAG	66	2290060	112193	43148	346211	507	49.16	94.45	1.44	High-quality	p__Spirochaetota	c__Spirochaetia	o__Sphaerochaetales	f__Sphaerochaetaceae	g__Bullifex	s__Bullifex sp944390865
AH-JA-L3_bin.16.permissive	MAG	311	1977481	10037	3380	41574	500	54.77	78.63	1.2	Medium-quality	p__Actinomycetota	c__Actinomycetia	o__Mycobacteriales	f__Mycobacteriaceae	g__Corynebacterium	s__Corynebacterium stationis
AH-JA-L3_bin.17.orig	MAG	280	2540352	12403	4407	37862	1647	45.98	75.73	0.53	Medium-quality	p__Bacteroidota	c__Bacteroidia	o__Bacteroidales	f__Bacteroidaceae	g__Phocaeicola	s__Phocaeicola intestinalis
AH-JA-L3_bin.19.orig	MAG	159	2182666	20801	6603	78191	1510	31.53	90.95	1.64	High-quality	p__Deferribacterota	c__Deferribacteres	o__Deferribacterales	f__Mucispirillaceae	g__Mucispirillum	s__Mucispirillum faecigallinarum
AH-JA-L3_bin.1.strict	MAG	36	1657403	261928	67188	583910	528	54.26	97.01	0.06	High-quality	p__Actinomycetota	c__Actinomycetia	o__Actinomycetales	f__Bifidobacteriaceae	g__Aeriscardovia	s__Aeriscardovia aeriphila
AH-JA-L3_bin.23.orig	MAG	116	1760212	24920	7123	130525	1020	48.47	94.86	1.16	High-quality	p__Bacillota_A	c__Clostridia	o__Christensenellales	f__DTU072	g__Stercoripulliclostridium_A	s__Stercoripulliclostridium_A merdigallinarum
AH-JA-L3_bin.24.orig	MAG	331	2041862	7850	3010	44264	1555	63.83	89.12	2.9	Medium-quality	p__Actinomycetota	c__Coriobacteriia	o__Coriobacteriales	f__Coriobacteriaceae	g__Limicola	s__Limicola phocaeensis_A
AH-JA-L3_bin.25.orig	MAG	259	1330633	6541	2406	43784	1514	47.25	70.22	3.38	Medium-quality	p__Pseudomonadota	c__Gammaproteobacteria	o__Burkholderiales	f__Burkholderiaceae_A	g__Aphodousia	s__Aphodousia secunda_B
AH-JA-L3_bin.28.strict	MAG	173	1207402	11770	3559	42698	502	41.23	89.78	2.48	Medium-quality	p__Bacillota_A	c__Clostridia	o__Peptostreptococcales	f__Anaerovoracaceae	g__Gallibacter	s__Gallibacter intestinalis
AH-JA-L3_bin.29.orig	MAG	314	925532	3914	1368	17447	1004	34.67	62.93	1.94	Medium-quality	p__Bacillota	c__Bacilli	o__Lactobacillales	f__Lactobacillaceae	g__Lactobacillus	s__Lactobacillus johnsonii
AH-JA-L3_bin.2.strict	MAG	232	2431817	24996	6355	105793	504	51.07	91.58	3.27	High-quality	p__Bacteroidota	c__Bacteroidia	o__Bacteroidales	f__P3	g__Pullibacteroides	s__Pullibacteroides sp944321735
AH-JA-L3_bin.30.orig	MAG	146	766317	6587	2890	22278	1503	44.36	84.89	0.75	Medium-quality	p__Pseudomonadota	c__Alphaproteobacteria	o__Rs-D84	f__Rs-D84	g__Enterousia	s__Enterousia sp944392595
AH-JA-L3_bin.31.strict	MAG	300	1823175	10171	3095	30858	500	48	85.94	3.39	Medium-quality	p__Bacteroidota	c__Bacteroidia	o__Bacteroidales	f__Muribaculaceae	g__Limisoma	s__Limisoma intestinavium
AH-JA-L3_bin.35.strict	MAG	126	1945364	46479	10944	135344	508	44.34	98.94	1.43	High-quality	p__Bacillota	c__Bacilli	o__Erysipelotrichales	f__Erysipelotrichaceae	g__Merdibacter	s__Merdibacter sp900759455
AH-JA-L3_bin.40.orig	MAG	252	1412360	7115	2670	29868	1540	34.41	84.64	1.23	Medium-quality	p__Campylobacterota	c__Campylobacteria	o__Campylobacterales	f__Campylobacteraceae	g__Campylobacter_D	s__Campylobacter_D avium
AH-JA-L3_bin.41.orig	MAG	87	3058589	61710	15844	208079	2218	44.89	93.43	0	High-quality	p__Bacteroidota	c__Bacteroidia	o__Bacteroidales	f__Bacteroidaceae	g__Phocaeicola	s__Phocaeicola sp002161765
AH-JA-L3_bin.43.orig	MAG	218	2220842	14350	4870	37203	1644	44.72	75.43	0.15	Medium-quality	p__Bacteroidota	c__Bacteroidia	o__Bacteroidales	f__Bacteroidaceae	g__Phocaeicola	s__Phocaeicola plebeius_A
AH-JA-L3_bin.47.strict	MAG	231	2182257	20788	6203	84594	500	49.82	82.62	1.92	Medium-quality	p__Bacteroidota	c__Bacteroidia	o__Bacteroidales	f__UBA932	g__Cryptobacteroides	s__Cryptobacteroides sp944323245
AH-JA-L3_bin.48.orig	MAG	357	1569467	5067	2506	15460	1552	56.67	60.62	0.63	Medium-quality	p__Bacillota_A	c__Clostridia	o__Oscillospirales	f__Oscillospiraceae	g__Faecousia	s__Faecousia intestinavium
AH-JA-L3_bin.4.permissive	MAG	240	1686231	19347	2954	78221	508	34.8	99.1	1.63	High-quality	p__Campylobacterota	c__Campylobacteria	o__Campylobacterales	f__Helicobacteraceae	g__Helicobacter_D	s__Helicobacter_D pullorum
AH-JA-L3_bin.50.orig	MAG	94	980955	11952	5292	36956	2288	52.68	59.98	1.96	Medium-quality	p__Bacillota	c__Bacilli	o__Lactobacillales	f__Lactobacillaceae	g__Limosilactobacillus	s__Limosilactobacillus gallistercoris
AH-JA-L3_bin.52.strict	MAG	12	1617190	332302	137846	701322	504	50.76	96.88	0.13	High-quality	p__Halobacteriota	c__Methanomicrobia	o__Methanomicrobiales	f__Methanocorpusculaceae	g__Methanocorpusculum	s__Methanocorpusculum faecipullorum
AH-JA-L3_bin.53.orig	MAG	631	1757001	3323	1343	20715	1007	46.49	65.54	1.11	Medium-quality	p__Bacillota_A	c__Clostridia	o__Oscillospirales	f__Oscillospiraceae	g__Lawsonibacter	s__
AH-JA-L3_bin.57.orig	MAG	162	611218	4124	2027	12142	1551	35.68	61.29	0.96	Medium-quality	p__Bacillota	c__Bacilli	o__Staphylococcales	f__Salinicoccaceae	g__Nosocomiicoccus	s__Nosocomiicoccus stercorigallinarum
AH-JA-L3_bin.58.orig	MAG	433	1773647	5111	2091	15317	1001	57.76	63.17	0.55	Medium-quality	p__Bacteroidota	c__Bacteroidia	o__Bacteroidales	f__Rikenellaceae	g__Alistipes	s__Alistipes merdipullorum
AH-JA-L3_bin.5.orig	MAG	34	721134	32141	10069	84958	3384	23.89	91.79	0.15	High-quality	p__Bacillota	c__Bacilli	o__Mycoplasmatales	f__Mycoplasmoidaceae	g__Ureaplasma	s__Ureaplasma intestinipullorum
AH-JA-L3_bin.60.orig	MAG	74	1614442	44792	11537	93701	1036	38.4	99.97	0.02	High-quality	p__Campylobacterota	c__Campylobacteria	o__Campylobacterales	f__Helicobacteraceae	g__Helicobacter_G	s__Helicobacter_G avistercoris
AH-JA-L3_bin.61.orig	MAG	313	1426555	5080	2586	28837	1507	51.91	57.42	0.04	Medium-quality	p__Bacteroidota	c__Bacteroidia	o__Bacteroidales	f__UBA932	g__Cryptobacteroides	s__Cryptobacteroides sp944323505
AH-JA-L3_bin.62.orig	MAG	155	2298692	19420	7334	62976	2064	47.62	94.84	0.21	High-quality	p__Bacteroidota	c__Bacteroidia	o__Bacteroidales	f__Bacteroidaceae	g__Avibacteroides	s__Avibacteroides excrementipullorum
AH-JA-L3_bin.63.strict	MAG	346	1196727	5023	1878	28977	500	47	64.93	0.53	Medium-quality	p__Bacillota_C	c__Negativicutes	o__Acidaminococcales	f__Acidaminococcaceae	g__CAG-266	s__CAG-266 sp000436095
AH-JA-L3_bin.65.orig	MAG	196	1631391	13873	3511	47135	1523	43.89	81.57	2.7	Medium-quality	p__Bacillota	c__Bacilli	o__Lactobacillales	f__Lactobacillaceae	g__Limosilactobacillus	s__Limosilactobacillus merdigallinarum
AH-JA-L3_bin.66.permissive	MAG	532	1131826	2514	1200	14949	505	61.65	61	2.19	Medium-quality	p__Verrucomicrobiota	c__Verrucomicrobiae	o__Opitutales	f__UBA953	g__Spyradosoma	s__Spyradosoma merdigallinarum
AH-JA-L3_bin.68.orig	MAG	377	1390500	4349	2075	11970	1502	31.89	65.93	0.98	Medium-quality	p__Bacillota	c__Bacilli	o__Erysipelotrichales	f__Coprobacillaceae	g__Massilimicrobiota	s__Massilimicrobiota sp002160865
AH-JA-L3_bin.70.orig	MAG	316	1410127	5237	2370	22040	1508	48.11	72.47	0.49	Medium-quality	p__Bacillota_A	c__Clostridia	o__Christensenellales	f__UBA3700	g__Ornithoclostridium	s__Ornithoclostridium faecavium
AH-JA-L3_bin.71.orig	MAG	784	1546466	2036	1181	30994	1001	53.14	59.8	0.58	Medium-quality	p__Bacillota_C	c__Negativicutes	o__Veillonellales	f__Megasphaeraceae	g__Megasphaera	s__Megasphaera stantonii
AH-JA-L3_bin.74.strict	MAG	679	1930905	3584	1489	20830	500	36.35	69.11	2.51	Medium-quality	p__Bacillota_A	c__Clostridia	o__Lachnospirales	f__Lachnospiraceae	g__Fimimorpha	s__Fimimorpha faecalis
AH-JA-L3_bin.8.strict	MAG	75	1462109	214606	36960	345545	508	30.53	93.5	0.02	High-quality	p__Methanobacteriota	c__Methanobacteria	o__Methanobacteriales	f__Methanobacteriaceae	g__Methanobrevibacter_A	s__Methanobrevibacter_A woesei
AH-LA-F1_bin.13.permissive	MAG	497	1425383	3891	1399	20785	504	48.41	69.18	1.78	Medium-quality	p__Bacillota_A	c__Clostridia	o__Christensenellales	f__DTU072	g__Stercoripulliclostridium_A	s__Stercoripulliclostridium_A merdigallinarum
AH-LA-F1_bin.15.strict	MAG	60	1477137	59833	18778	120322	507	38.29	99.52	0.24	High-quality	p__Campylobacterota	c__Campylobacteria	o__Campylobacterales	f__Helicobacteraceae	g__Helicobacter_G	s__Helicobacter_G avistercoris
AH-LA-F1_bin.16.strict	MAG	79	622697	23102	3638	83399	506	24.61	84.34	1.66	Medium-quality	p__Bacillota	c__Bacilli	o__Mycoplasmatales	f__Mycoplasmoidaceae	g__Ureaplasma	s__Ureaplasma intestinipullorum
AH-LA-F1_bin.20.orig	MAG	827	2305047	3153	1491	23287	1001	35.91	76.82	1.55	Medium-quality	p__Bacillota_A	c__Clostridia	o__Lachnospirales	f__Lachnospiraceae	g__Fimimorpha	s__Fimimorpha faecalis
AH-LA-F1_bin.21.orig	MAG	273	1183404	4737	2352	30024	1529	36.5	63.6	0.69	Medium-quality	p__Bacillota	c__Bacilli	o__Staphylococcales	f__Salinicoccaceae	g__Jeotgalicoccus	s__Jeotgalicoccus meleagridis
AH-LA-F1_bin.23.strict	MAG	297	1847704	12469	2781	92140	505	64.99	77.03	0.47	Medium-quality	p__Actinomycetota	c__Actinomycetia	o__Mycobacteriales	f__Mycobacteriaceae	g__Corynebacterium	s__Corynebacterium urealyticum_A
AH-LA-F1_bin.25.strict	MAG	1003	2226378	2509	1221	10521	524	49.8	69.09	1.41	Medium-quality	p__Bacteroidota	c__Bacteroidia	o__Bacteroidales	f__Tannerellaceae	g__Parabacteroides	s__Parabacteroides intestinipullorum
AH-LA-F1_bin.26.orig	MAG	740	1551036	2282	1234	8444	1002	41.22	70.22	2.48	Medium-quality	p__Pseudomonadota	c__Gammaproteobacteria	o__Enterobacterales_A	f__Succinivibrionaceae	g__Succinatimonas	s__Succinatimonas hippei
AH-LA-F1_bin.5.orig	MAG	129	2477875	27820	7889	166705	2089	35.33	76.09	3.4	Medium-quality	p__Bacillota	c__Bacilli	o__Lactobacillales	f__Enterococcaceae	g__Enterococcus_E	s__Enterococcus_E cecorum
AH-LA-F1_bin.7.orig	MAG	102	2555181	42599	11402	122799	1175	39.51	100	0.76	High-quality	p__Pseudomonadota	c__Gammaproteobacteria	o__Enterobacterales_A	f__Pasteurellaceae	g__Gallibacterium	s__Gallibacterium anatis
AH-LA-F2_bin.11.strict	MAG	76	572248	15647	4316	73153	501	23.84	72.84	0.99	Medium-quality	p__Bacillota	c__Bacilli	o__Mycoplasmatales	f__Mycoplasmoidaceae	g__Ureaplasma	s__Ureaplasma intestinipullorum
AH-LA-F2_bin.13.orig	MAG	376	1305193	4458	1475	164038	1000	37.59	66.33	0.64	Medium-quality	p__Bacillota	c__Bacilli	o__Lactobacillales	f__Lactobacillaceae	g__Limosilactobacillus	s__Limosilactobacillus reuteri_E
AH-LA-F2_bin.19.permissive	MAG	660	1591216	2927	1301	13811	500	39.81	64.41	2.85	Medium-quality	p__Pseudomonadota	c__Gammaproteobacteria	o__Enterobacterales_A	f__Pasteurellaceae	g__Gallibacterium	s__Gallibacterium anatis
AH-LA-F2_bin.2.strict	MAG	247	1632382	11817	2790	96683	511	64.88	76.87	0.65	Medium-quality	p__Actinomycetota	c__Actinomycetia	o__Mycobacteriales	f__Mycobacteriaceae	g__Corynebacterium	s__Corynebacterium urealyticum_A
AH-LA-F2_bin.4.strict	MAG	811	1623703	2194	1198	10907	500	45.57	65.36	2.46	Medium-quality	p__Bacillota_A	c__Clostridia	o__Lachnospirales	f__Anaerotignaceae	g__Anaerotignum	s__Anaerotignum lactatifermentans
AH-LA-F2_bin.7.permissive	MAG	333	1601876	6374	2898	31554	507	54.44	63.35	0.57	Medium-quality	p__Actinomycetota	c__Actinomycetia	o__Mycobacteriales	f__Mycobacteriaceae	g__Corynebacterium	s__Corynebacterium stationis
AH-LA-F2_bin.9.orig	MAG	72	2516024	56066	15177	217021	2745	31.46	100	0.07	High-quality	p__Bacillota_C	c__Negativicutes	o__Selenomonadales	f__Selenomonadaceae	g__Megamonas	s__Megamonas funiformis
AH-LA-F3_bin.12.orig	MAG	290	895289	3749	1632	17497	1002	41.28	61.53	1.58	Medium-quality	p__Bacillota	c__Bacilli	o__Lactobacillales	f__Lactobacillaceae	g__Ligilactobacillus	s__Ligilactobacillus aviarius
AH-LA-F3_bin.13.strict	MAG	51	2085008	88802	40024	220372	504	50.91	94.18	0.39	High-quality	p__Bacteroidota	c__Bacteroidia	o__Bacteroidales	f__G3-4614	g__Caccoplasma	s__
AH-LA-F3_bin.14.orig	MAG	182	1967951	21513	4646	89066	1003	34.24	99.97	0.37	High-quality	p__Campylobacterota	c__Campylobacteria	o__Campylobacterales	f__Helicobacteraceae	g__Helicobacter_D	s__Helicobacter_D pullorum
AH-LA-F3_bin.16.orig	MAG	302	2745662	12508	4236	68969	1549	43.95	86.06	2.67	Medium-quality	p__Bacillota_A	c__Clostridia	o__Lachnospirales	f__Lachnospiraceae	g__Anaerostipes	s__Anaerostipes avistercoris
AH-LA-F3_bin.18.strict	MAG	363	2414219	13655	2833	76182	501	46.66	89.01	3.85	Medium-quality	p__Bacillota_A	c__Clostridia	o__Christensenellales	f__UBA3700	g__Ornithoclostridium	s__Ornithoclostridium faecavium
AH-LA-F3_bin.1.strict	MAG	431	1531686	5341	1574	16663	500	46.5	74.62	3.2	Medium-quality	p__Bacillota_C	c__Negativicutes	o__Acidaminococcales	f__Acidaminococcaceae	g__CAG-266	s__CAG-266 sp000436095
AH-LA-F3_bin.20.orig	MAG	32	1567002	94809	22635	212812	1075	50.8	93.75	0.07	High-quality	p__Halobacteriota	c__Methanomicrobia	o__Methanomicrobiales	f__Methanocorpusculaceae	g__Methanocorpusculum	s__Methanocorpusculum faecipullorum
AH-LA-F3_bin.21.strict	MAG	78	2421035	129016	31986	244228	501	50.21	70.12	0.27	Medium-quality	p__Bacteroidota	c__Bacteroidia	o__Bacteroidales	f__Bacteroidaceae	g__Mediterranea	s__Mediterranea pullorum
AH-LA-F3_bin.22.orig	MAG	720	1356644	1951	1173	9910	1001	53.3	57.43	1.46	Medium-quality	p__Bacillota_C	c__Negativicutes	o__Veillonellales	f__Megasphaeraceae	g__Megasphaera	s__Megasphaera stantonii
AH-LA-F3_bin.23.strict	MAG	227	1710711	16431	3333	56078	503	36.13	84.61	3.72	Medium-quality	p__Bacillota	c__Bacilli	o__Staphylococcales	f__Salinicoccaceae	g__Jeotgalicoccus	s__Jeotgalicoccus meleagridis
AH-LA-F3_bin.25.orig	MAG	535	1323413	2760	1333	14080	1003	40.65	62.87	1.5	Medium-quality	p__Pseudomonadota	c__Gammaproteobacteria	o__Enterobacterales_A	f__Pasteurellaceae	g__Gallibacterium	s__Gallibacterium anatis
AH-LA-F3_bin.28.strict	MAG	346	2236918	11867	3052	49643	502	54.89	87.57	0.73	Medium-quality	p__Actinomycetota	c__Actinomycetia	o__Mycobacteriales	f__Mycobacteriaceae	g__Corynebacterium	s__Corynebacterium stationis
AH-LA-F3_bin.29.strict	MAG	266	2969332	29108	6117	163554	500	48.84	74.59	1.3	Medium-quality	p__Bacteroidota	c__Bacteroidia	o__Bacteroidales	f__Bacteroidaceae	g__Mediterranea	s__Mediterranea ndongoniae
AH-LA-F3_bin.2.orig	MAG	391	1543513	4609	2070	15843	1503	61	73.39	2.26	Medium-quality	p__Bacillota_A	c__Clostridia	o__Oscillospirales	f__Oscillospiraceae	g__Enterenecus	s__Enterenecus avicola
AH-LA-F3_bin.32.strict	MAG	292	2331959	16118	3936	65697	502	31.57	82.97	4.63	Medium-quality	p__Deferribacterota	c__Deferribacteres	o__Deferribacterales	f__Mucispirillaceae	g__Mucispirillum	s__Mucispirillum sp944326705
AH-LA-F3_bin.34.strict	MAG	295	1457313	8332	2360	49245	500	31.56	81.97	2.33	Medium-quality	p__Campylobacterota	c__Campylobacteria	o__Campylobacterales	f__Campylobacteraceae	g__Campylobacter_D	s__Campylobacter_D coli
AH-LA-F3_bin.35.permissive	MAG	644	1711593	3363	1435	11797	500	60.41	67.49	3.21	Medium-quality	p__Synergistota	c__Synergistia	o__Synergistales	f__Synergistaceae	g__Caccocola	s__Caccocola faecigallinarum
AH-LA-F3_bin.36.orig	MAG	317	2130555	9230	3300	34982	1502	40.54	96.44	1.49	High-quality	p__Pseudomonadota	c__Gammaproteobacteria	o__Enterobacterales_A	f__Succinivibrionaceae	g__Succinatimonas	s__Succinatimonas hippei
AH-LA-F3_bin.37.orig	MAG	950	2251240	2661	1338	11527	1002	35.87	75.96	4.73	Medium-quality	p__Bacillota_A	c__Clostridia	o__Lachnospirales	f__Lachnospiraceae	g__Fimimorpha	s__Fimimorpha faecalis
AH-LA-F3_bin.41.orig	MAG	151	3392117	35370	11123	83067	1146	49.6	98.23	0.25	High-quality	p__Bacteroidota	c__Bacteroidia	o__Bacteroidales	f__Tannerellaceae	g__Parabacteroides	s__Parabacteroides intestinipullorum
AH-LA-F3_bin.43.strict	MAG	211	2175847	28913	7139	101831	502	55.59	96.65	2.47	High-quality	p__Bacillota_A	c__Clostridia	o__Oscillospirales	f__Oscillospiraceae	g__Faecousia	s__Faecousia excrementipullorum
AH-LA-F3_bin.44.strict	MAG	557	1843344	4679	1535	18577	500	29.86	72.2	2.71	Medium-quality	p__Cyanobacteriota	c__Vampirovibrionia	o__Gastranaerophilales	f__Gastranaerophilaceae	g__Avigastranaerophilus	s__Avigastranaerophilus sp944322615
AH-LA-F3_bin.47.strict	MAG	700	1963893	3325	1448	19470	514	46.43	61.78	0.87	Medium-quality	p__Bacteroidota	c__Bacteroidia	o__Bacteroidales	f__Muribaculaceae	g__Limisoma	s__Limisoma sp900544305
AH-LA-F3_bin.4.permissive	MAG	354	1103552	3800	1848	17322	507	36.28	58.42	0.9	Medium-quality	p__Cyanobacteriota	c__Vampirovibrionia	o__Gastranaerophilales	f__RUG14156	g__Galligastranaerophilus	s__Galligastranaerophilus sp944325105
AH-LA-F3_bin.7.orig	MAG	492	2609490	6417	2725	26578	1513	45.04	81.6	3.38	Medium-quality	p__Bacillota_A	c__Clostridia	o__Lachnospirales	f__Lachnospiraceae	g__Blautia	s__Blautia merdipullorum
AH-LA-F3_bin.8.orig	MAG	44	2245894	101171	23029	175770	3026	50.93	95.03	0.06	High-quality	p__Bacteroidota	c__Bacteroidia	o__Bacteroidales	f__Bacteroidaceae	g__Prevotella	s__Prevotella avicola
AH-SS-F1_bin.10.orig	MAG	305	1397275	5371	2656	21123	1510	36.17	70.52	3.1	Medium-quality	p__Bacillota	c__Bacilli	o__Staphylococcales	f__Salinicoccaceae	g__Jeotgalicoccus	s__Jeotgalicoccus meleagridis
AH-SS-F1_bin.16.orig	MAG	260	1333248	7029	2398	29121	1502	32.43	69.58	0.5	Medium-quality	p__Bacillota	c__Bacilli	o__Lactobacillales	f__Lactobacillaceae	g__Ligilactobacillus	s__Ligilactobacillus salivarius
AH-SS-F1_bin.19.strict	MAG	183	1833705	13943	5522	48717	501	54.81	74.06	0.44	Medium-quality	p__Actinomycetota	c__Actinomycetia	o__Mycobacteriales	f__Mycobacteriaceae	g__Corynebacterium	s__Corynebacterium stationis
AH-SS-F1_bin.23.orig	MAG	568	2236358	5350	1895	18907	1002	59.83	89.27	3.82	Medium-quality	p__Actinomycetota	c__Actinomycetia	o__Actinomycetales	f__Micrococcaceae	g__Rothia	s__Rothia avicola
AH-SS-F1_bin.24.strict	MAG	131	615875	14495	2274	67761	501	24.28	70.77	2.04	Medium-quality	p__Bacillota	c__Bacilli	o__Mycoplasmatales	f__Mycoplasmoidaceae	g__Ureaplasma	s__Ureaplasma intestinipullorum
AH-SS-F1_bin.4.strict	MAG	597	4239056	15328	3617	83255	502	51.19	90.31	0.78	High-quality	p__Pseudomonadota	c__Gammaproteobacteria	o__Enterobacterales	f__Enterobacteriaceae	g__Escherichia	s__Escherichia coli
AH-SS-F1_bin.8.orig	MAG	1036	3632947	3942	1959	23276	1503	66.98	70.72	0.13	Medium-quality	p__Actinomycetota	c__Actinomycetia	o__Propionibacteriales	f__Nocardioidaceae	g__SCSIO-66511	s__
AH-SS-F2_bin.10.orig	MAG	1403	3620719	2954	1428	15314	1005	67.14	82.78	3.16	Medium-quality	p__Actinomycetota	c__Actinomycetia	o__Propionibacteriales	f__Nocardioidaceae	g__SCSIO-66511	s__
AH-SS-F2_bin.15.orig	MAG	246	1319275	6035	2778	44378	1530	36.05	68.85	2.37	Medium-quality	p__Bacillota	c__Bacilli	o__Staphylococcales	f__Salinicoccaceae	g__Jeotgalicoccus	s__Jeotgalicoccus meleagridis
AH-SS-F2_bin.3.strict	MAG	533	2365329	7468	1862	42553	501	39.55	91.89	2.84	High-quality	p__Pseudomonadota	c__Gammaproteobacteria	o__Enterobacterales_A	f__Pasteurellaceae	g__Gallibacterium	s__Gallibacterium anatis
AH-SS-F2_bin.5.strict	MAG	517	2410302	10682	1967	56246	501	54.53	85.06	3.27	Medium-quality	p__Actinomycetota	c__Actinomycetia	o__Mycobacteriales	f__Mycobacteriaceae	g__Corynebacterium	s__Corynebacterium stationis
AH-SS-F2_bin.7.orig	MAG	364	1602486	5709	2083	33310	1005	42.34	80.99	3.93	Medium-quality	p__Bacillota	c__Bacilli	o__Lactobacillales	f__Lactobacillaceae	g__Ligilactobacillus	s__Ligilactobacillus agilis
AH-SS-F3_bin.13.strict	MAG	701	2974152	7679	2281	38269	500	71.64	78.35	4.38	Medium-quality	p__Actinomycetota	c__Actinomycetia	o__Actinomycetales	f__Dermabacteraceae	g__Brachybacterium	s__
AH-SS-F3_bin.1.orig	MAG	122	2655367	33984	10487	128608	1685	61.29	98.66	0.39	High-quality	p__Bacillota_A	c__Clostridia	o__Oscillospirales	f__Ruminococcaceae	g__Faecalibacterium	s__Faecalibacterium sp002160895
AH-SS-F3_bin.24.strict	MAG	394	3964274	19865	5105	80907	501	51.1	94.89	0.13	High-quality	p__Pseudomonadota	c__Gammaproteobacteria	o__Enterobacterales	f__Enterobacteriaceae	g__Escherichia	s__Escherichia coli
AH-SS-F3_bin.25.orig	MAG	339	2122310	7718	3368	28458	1514	45.32	82.71	0.93	Medium-quality	p__Bacillota_A	c__Clostridia	o__Lachnospirales	f__Anaerotignaceae	g__Anaerotignum	s__Anaerotignum lactatifermentans
AH-SS-F3_bin.26.orig	MAG	277	2058912	11233	3399	42192	1005	40.67	94.86	0.81	High-quality	p__Bacillota	c__Bacilli	o__Staphylococcales	f__Salinicoccaceae	g__Jeotgalicoccus	s__Jeotgalicoccus aerolatus
AH-SS-F3_bin.27.permissive	MAG	310	1452274	6703	2341	46952	504	40.33	69.3	1.77	Medium-quality	p__Pseudomonadota	c__Gammaproteobacteria	o__Enterobacterales_A	f__Pasteurellaceae	g__Gallibacterium	s__Gallibacterium anatis
AH-SS-F3_bin.32.orig	MAG	291	1441808	7011	2192	30030	1022	41.08	90.36	1.81	High-quality	p__Bacillota	c__Bacilli	o__Lactobacillales	f__Streptococcaceae	g__Streptococcus	s__Streptococcus alactolyticus
AH-SS-F3_bin.4.orig	MAG	344	2109417	7235	3054	37075	1581	63.37	79.38	3.06	Medium-quality	p__Bacillota_A	c__Clostridia	o__Oscillospirales	f__Ruminococcaceae	g__Fournierella	s__
AH-SS-F3_bin.8.strict	MAG	149	641433	11055	2122	30923	503	24.61	69.33	2.49	Medium-quality	p__Bacillota	c__Bacilli	o__Mycoplasmatales	f__Mycoplasmoidaceae	g__Ureaplasma	s__Ureaplasma intestinipullorum
AH-SS-F3_bin.9.strict	MAG	260	1592552	9281	3800	58961	500	54.64	62.55	0.05	Medium-quality	p__Actinomycetota	c__Actinomycetia	o__Mycobacteriales	f__Mycobacteriaceae	g__Corynebacterium	s__Corynebacterium stationis
AH-YA-F1_bin.12.orig	MAG	167	1238817	9371	3656	33683	1731	36.75	61.39	0.25	Medium-quality	p__Bacillota	c__Bacilli	o__Lactobacillales	f__Lactobacillaceae	g__Lactobacillus	s__Lactobacillus crispatus
AH-YA-F1_bin.13.strict	MAG	177	1907609	24523	5830	106962	502	60.79	85.18	0.45	Medium-quality	p__Actinomycetota	c__Actinomycetia	o__Actinomycetales	f__Micrococcaceae	g__Rothia	s__Rothia avicola
AH-YA-F1_bin.15.strict	MAG	390	2269160	9763	2545	41123	501	39.87	93.81	1.09	High-quality	p__Pseudomonadota	c__Gammaproteobacteria	o__Enterobacterales_A	f__Pasteurellaceae	g__Gallibacterium	s__Gallibacterium anatis
AH-YA-F1_bin.16.strict	MAG	925	2289463	2973	1329	42394	517	47.43	70.63	3.54	Medium-quality	p__Bacillota_A	c__Clostridia	o__Lachnospirales	f__Lachnospiraceae	g__Mediterraneibacter	s__Mediterraneibacter catenae
AH-YA-F1_bin.20.orig	MAG	155	2141077	23414	6296	71471	1079	32.53	98.59	3.08	High-quality	p__Bacillota	c__Bacilli	o__Lactobacillales	f__Lactobacillaceae	g__Ligilactobacillus	s__Ligilactobacillus salivarius
AH-YA-F1_bin.21.strict	MAG	576	1061464	1914	1165	7967	502	40.91	56.63	0.74	Medium-quality	p__Bacillota	c__Bacilli	o__Staphylococcales	f__Salinicoccaceae	g__Jeotgalicoccus	s__Jeotgalicoccus aerolatus
AH-YA-F1_bin.2.strict	MAG	517	4755781	19830	4091	90283	506	50.76	98.94	0.25	High-quality	p__Pseudomonadota	c__Gammaproteobacteria	o__Enterobacterales	f__Enterobacteriaceae	g__Escherichia	s__Escherichia coli
AH-YA-F1_bin.3.orig	MAG	989	2686478	3189	1411	18571	1001	63.03	83.69	3.9	Medium-quality	p__Actinomycetota	c__Actinomycetia	o__Mycobacteriales	f__Micromonosporaceae	g__Stackebrandtia	s__Stackebrandtia faecavium
AH-YA-F1_bin.7.orig	MAG	196	1476061	9259	3883	56350	1264	40.95	83.44	3.03	Medium-quality	p__Bacillota	c__Bacilli	o__Lactobacillales	f__Lactobacillaceae	g__Limosilactobacillus	s__Limosilactobacillus vaginalis
AH-YA-F1_bin.8.orig	MAG	427	1998864	5921	2275	48579	1503	35.95	81.45	3.38	Medium-quality	p__Bacillota	c__Bacilli	o__Staphylococcales	f__Salinicoccaceae	g__Jeotgalicoccus	s__Jeotgalicoccus meleagridis
AH-YA-F1_bin.9.strict	MAG	421	2606649	12928	2613	53872	500	54.6	90.9	1.46	High-quality	p__Actinomycetota	c__Actinomycetia	o__Mycobacteriales	f__Mycobacteriaceae	g__Corynebacterium	s__Corynebacterium stationis
AH-YA-F2_bin.10.orig	MAG	28	1500093	91196	35980	141942	2044	39.86	99.94	0.85	High-quality	p__Bacillota	c__Bacilli	o__Lactobacillales	f__Lactobacillaceae	g__Ligilactobacillus	s__Ligilactobacillus faecavium
AH-YA-F2_bin.16.orig	MAG	121	1779144	47365	5447	195633	1101	51.59	99.45	0.32	High-quality	p__Bacillota	c__Bacilli	o__Lactobacillales	f__Lactobacillaceae	g__Limosilactobacillus	s__Limosilactobacillus ingluviei
AH-YA-F2_bin.17.permissive	MAG	505	1341912	3555	1386	11240	504	57.45	81.6	1.79	Medium-quality	p__Bacillota_A	c__Clostridia	o__Christensenellales	f__UBA3700	g__Ornithoclostridium	s__Ornithoclostridium sp944380285
AH-YA-F2_bin.18.orig	MAG	204	1087688	5971	2999	26876	1551	36.95	81.89	3.77	Medium-quality	p__Bacillota	c__Bacilli	o__Staphylococcales	f__Salinicoccaceae	g__Jeotgalicoccus_A	s__Jeotgalicoccus_A schoeneichii
AH-YA-F2_bin.19.strict	MAG	64	2902355	96650	47795	241942	508	51.96	98.85	0.04	High-quality	p__Bacteroidota	c__Bacteroidia	o__Bacteroidales	f__Bacteroidaceae	g__Prevotella	s__Prevotella stercoripullorum
AH-YA-F2_bin.1.orig	MAG	132	1564277	18197	5366	52134	1072	42.63	82.02	1.63	Medium-quality	p__Bacillota	c__Bacilli	o__Lactobacillales	f__Lactobacillaceae	g__Ligilactobacillus	s__Ligilactobacillus saerimneri
AH-YA-F2_bin.28.strict	MAG	374	2938926	12797	3913	59810	501	62.97	90.56	1.58	High-quality	p__Actinomycetota	c__Actinomycetia	o__Mycobacteriales	f__Micromonosporaceae	g__Stackebrandtia	s__Stackebrandtia faecavium
AH-YA-F2_bin.29.orig	MAG	410	2429630	7217	3195	30958	1539	71.62	75.12	4.3	Medium-quality	p__Actinomycetota	c__Actinomycetia	o__Actinomycetales	f__Dermatophilaceae	g__Janibacter	s__Janibacter merdipullorum
AH-YA-F2_bin.2.orig	MAG	515	2084604	4524	2309	16535	1508	70.57	61.25	0.01	Medium-quality	p__Actinomycetota	c__Actinomycetia	o__Actinomycetales	f__Brevibacteriaceae	g__Brevibacterium	s__Brevibacterium intestinigallinarum
AH-YA-F2_bin.31.strict	MAG	103	3832462	94708	35054	354743	503	48.72	98.49	0.35	High-quality	p__Bacteroidota	c__Bacteroidia	o__Bacteroidales	f__Bacteroidaceae	g__Mediterranea	s__Mediterranea pullorum
AH-YA-F2_bin.34.strict	MAG	464	5469723	28789	6085	233847	500	50.41	100	1.15	High-quality	p__Pseudomonadota	c__Gammaproteobacteria	o__Enterobacterales	f__Enterobacteriaceae	g__Escherichia	s__Escherichia coli
AH-YA-F2_bin.35.orig	MAG	941	1879666	2158	1205	8672	1001	51.33	53.51	0.2	Medium-quality	p__Bacteroidota	c__Bacteroidia	o__Bacteroidales	f__Bacteroidaceae	g__Mediterranea	s__Mediterranea avicola
AH-YA-F2_bin.5.orig	MAG	113	936432	10385	4074	34731	2434	53.25	58.63	0.27	Medium-quality	p__Bacillota	c__Bacilli	o__Lactobacillales	f__Lactobacillaceae	g__Limosilactobacillus	s__Limosilactobacillus gallistercoris
AH-YA-F2_bin.8.orig	MAG	283	1454935	6282	2686	33437	1500	36.09	74.13	2.29	Medium-quality	p__Bacillota	c__Bacilli	o__Staphylococcales	f__Salinicoccaceae	g__Jeotgalicoccus	s__Jeotgalicoccus meleagridis
AH-YA-F2_bin.9.strict	MAG	256	2451222	21383	4715	93372	503	54.9	92.36	0.08	High-quality	p__Actinomycetota	c__Actinomycetia	o__Mycobacteriales	f__Mycobacteriaceae	g__Corynebacterium	s__Corynebacterium stationis
AH-YA-F3_bin.10.orig	MAG	304	1464344	5526	2687	17850	1507	54.82	58.42	0.48	Medium-quality	p__Bacillota_A	c__Clostridia	o__Oscillospirales	f__Acutalibacteraceae	g__Anaeromassilibacillus	s__Anaeromassilibacillus stercoravium
AH-YA-F3_bin.14.orig	MAG	115	2719819	42008	11733	115076	1669	50.86	81.56	0	Medium-quality	p__Bacteroidota	c__Bacteroidia	o__Bacteroidales	f__Bacteroidaceae	g__Mediterranea	s__Mediterranea avicola
AH-YA-F3_bin.17.orig	MAG	374	1828622	6008	2448	34875	1504	67.4	79.83	2.79	Medium-quality	p__Actinomycetota	c__Coriobacteriia	o__Coriobacteriales	f__Atopobiaceae	g__Thermophilibacter	s__Thermophilibacter pullistercoris
AH-YA-F3_bin.18.strict	MAG	336	1452016	6641	2051	30567	510	46.97	79.27	2.34	Medium-quality	p__Bacillota_C	c__Negativicutes	o__Acidaminococcales	f__Acidaminococcaceae	g__CAG-266	s__CAG-266 sp000436095
AH-YA-F3_bin.1.strict	MAG	154	1845121	25990	5986	89626	500	41.78	93.18	0.17	High-quality	p__Bacillota_A	c__Clostridia	o__Oscillospirales	f__Acutalibacteraceae	g__Eubacterium_R	s__Eubacterium_R sp900539425
AH-YA-F3_bin.21.permissive	MAG	341	1635469	8767	2236	37229	500	31.72	87.63	1.94	Medium-quality	p__Campylobacterota	c__Campylobacteria	o__Campylobacterales	f__Campylobacteraceae	g__Campylobacter_D	s__Campylobacter_D coli
AH-YA-F3_bin.24.strict	MAG	215	1511529	11291	3880	66678	503	36.3	75.8	2.12	Medium-quality	p__Bacillota	c__Bacilli	o__Staphylococcales	f__Salinicoccaceae	g__Jeotgalicoccus	s__Jeotgalicoccus meleagridis
AH-YA-F3_bin.26.orig	MAG	560	1611222	3335	1464	13399	1003	40.94	76.12	3.83	Medium-quality	p__Bacillota	c__Bacilli	o__Staphylococcales	f__Salinicoccaceae	g__Jeotgalicoccus	s__Jeotgalicoccus aerolatus
AH-YA-F3_bin.27.strict	MAG	445	2392467	10755	2187	63078	504	54.56	91.64	1.33	High-quality	p__Actinomycetota	c__Actinomycetia	o__Mycobacteriales	f__Mycobacteriaceae	g__Corynebacterium	s__Corynebacterium stationis
AH-YA-F3_bin.31.strict	MAG	322	2613963	12745	4343	71756	503	47.17	75.43	1.52	Medium-quality	p__Bacteroidota	c__Bacteroidia	o__Bacteroidales	f__Bacteroidaceae	g__Phocaeicola	s__Phocaeicola salanitronis
AH-YA-F3_bin.32.strict	MAG	552	1345750	2835	1363	10743	508	47.39	66.11	2.99	Medium-quality	p__Pseudomonadota	c__Gammaproteobacteria	o__Burkholderiales	f__Burkholderiaceae_A	g__Aphodousia	s__Aphodousia secunda_B
AH-YA-F3_bin.3.orig	MAG	128	2294947	25940	8037	156793	1562	54.4	99.26	1.78	High-quality	p__Pseudomonadota	c__Gammaproteobacteria	o__Burkholderiales	f__Burkholderiaceae_A	g__Duodenibacillus	s__Duodenibacillus intestinavium
AH-YA-F3_bin.4.strict	MAG	390	2128572	10670	3410	43856	500	53.09	73.03	1.95	Medium-quality	p__Bacillota_A	c__Clostridia	o__Lachnospirales	f__Lachnospiraceae	g__Scatomonas	s__Scatomonas merdigallinarum
AH-YA-F3_bin.8.orig	MAG	341	1231618	4189	2007	10410	1503	63.03	78.8	1.07	Medium-quality	p__Bacillota_A	c__Clostridia	o__Christensenellales	f__Borkfalkiaceae	g__Borkfalkia	s__Borkfalkia faecigallinarum
AH-YA-L1_bin.11.orig	MAG	758	1919432	3034	1243	23347	1002	62.04	91.31	2.73	High-quality	p__Pseudomonadota	c__Gammaproteobacteria	o__Burkholderiales	f__Burkholderiaceae_A	g__Sutterella	s__Sutterella merdavium
AH-YA-L1_bin.12.orig	MAG	174	1051166	7004	3380	26655	1707	53.37	68.64	3.36	Medium-quality	p__Bacillota	c__Bacilli	o__Lactobacillales	f__Lactobacillaceae	g__Limosilactobacillus	s__Limosilactobacillus gallistercoris
AH-YA-L1_bin.14.orig	MAG	142	1158900	9480	4413	57219	1857	43.02	64.43	0.59	Medium-quality	p__Bacillota	c__Bacilli	o__Lactobacillales	f__Lactobacillaceae	g__Ligilactobacillus	s__Ligilactobacillus saerimneri
AH-YA-L1_bin.19.orig	MAG	297	1310162	5149	2461	14832	1548	45.03	64.52	2.39	Medium-quality	p__Bacillota	c__Bacilli	o__Lactobacillales	f__Lactobacillaceae	g__Weissella	s__Weissella confusa
AH-YA-L1_bin.21.orig	MAG	93	933100	20766	3867	69693	1005	28.21	93.64	0.09	High-quality	p__Bacillota	c__Bacilli	o__Mycoplasmatales	f__UBA3375	g__UBA3375	s__
AH-YA-L1_bin.23.strict	MAG	415	2114099	11170	2767	61042	500	34.82	68.76	2.04	Medium-quality	p__Bacillota_A	c__Clostridia	o__Lachnospirales	f__Lachnospiraceae	g__Scybalomonas	s__Scybalomonas excrementigallinarum
AH-YA-L1_bin.2.orig	MAG	407	1389465	4167	1845	17364	1003	40.31	69.35	0.71	Medium-quality	p__Bacillota	c__Bacilli	o__Lactobacillales	f__Streptococcaceae	g__Streptococcus	s__Streptococcus suis_AA
AH-YA-L1_bin.3.orig	MAG	62	1980286	61425	14578	115862	2836	41.73	99.91	1.61	High-quality	p__Bacillota	c__Bacilli	o__Lactobacillales	f__Lactobacillaceae	g__Ligilactobacillus	s__Ligilactobacillus agilis
AH-YA-L1_bin.5.orig	MAG	381	1715967	5175	2593	27084	1015	30.05	71.61	2.8	Medium-quality	p__Fusobacteriota	c__Fusobacteriia	o__Fusobacteriales	f__Fusobacteriaceae	g__Fusobacterium_A	s__Fusobacterium_A sp900549465
AH-YA-L1_bin.6.strict	MAG	531	2070136	7182	1953	36408	500	55.03	77.77	0.82	Medium-quality	p__Pseudomonadota	c__Gammaproteobacteria	o__Burkholderiales	f__Neisseriaceae	g__Neisseria	s__Neisseria suis
AH-YA-L1_bin.8.strict	MAG	389	1593329	6593	1923	39216	501	30.69	86.53	1.8	Medium-quality	p__Campylobacterota	c__Campylobacteria	o__Campylobacterales	f__Campylobacteraceae	g__Campylobacter_D	s__Campylobacter_D jejuni
AH-YA-L1_bin.9.strict	MAG	567	2190576	6504	1626	33053	501	41.78	84.76	4.09	Medium-quality	p__Pseudomonadota	c__Gammaproteobacteria	o__Pseudomonadales	f__Moraxellaceae	g__Acinetobacter	s__Acinetobacter towneri
AH-YA-L2_bin.10.orig	MAG	286	1672674	9047	2488	44456	1021	41.15	93.6	2.83	High-quality	p__Bacillota	c__Bacilli	o__Lactobacillales	f__Streptococcaceae	g__Streptococcus	s__Streptococcus alactolyticus
AH-YA-L2_bin.11.orig	MAG	563	3839869	10176	3044	80111	1007	34.25	86.67	1.4	Medium-quality	p__Bacillota_A	c__Clostridia	o__Lachnospirales	f__Lachnospiraceae	g__Scybalomonas	s__Scybalomonas excrementigallinarum
AH-YA-L2_bin.12.permissive	MAG	997	2221246	2617	1220	38896	500	67.27	70.12	3.29	Medium-quality	p__Actinomycetota	c__Actinomycetia	o__Mycobacteriales	f__Mycobacteriaceae	g__Corynebacterium	s__Corynebacterium variabile
AH-YA-L2_bin.13.orig	MAG	508	1506872	3373	1603	23989	1001	38.95	62.55	2.04	Medium-quality	p__Bacillota	c__Bacilli	o__Lactobacillales	f__Enterococcaceae	g__Enterococcus_B	s__Enterococcus_B faecium
AH-YA-L2_bin.16.strict	MAG	226	2077147	20592	5639	59818	501	39.82	93.52	1.25	High-quality	p__Pseudomonadota	c__Gammaproteobacteria	o__Enterobacterales_A	f__Pasteurellaceae	g__Gallibacterium	s__Gallibacterium anatis
AH-YA-L2_bin.21.strict	MAG	199	595530	4635	1272	19579	501	24.89	71.81	1.89	Medium-quality	p__Bacillota	c__Bacilli	o__Mycoplasmatales	f__Mycoplasmoidaceae	g__Ureaplasma	s__Ureaplasma intestinipullorum
AH-YA-L2_bin.23.strict	MAG	522	2797225	15533	2680	76385	500	29.3	87.87	4.53	Medium-quality	p__Fusobacteriota	c__Fusobacteriia	o__Fusobacteriales	f__Fusobacteriaceae	g__Fusobacterium_A	s__Fusobacterium_A sp900549465
AH-YA-L2_bin.27.orig	MAG	143	1653276	19266	4880	69010	1504	36.94	81.39	2.08	Medium-quality	p__Bacillota	c__Bacilli	o__Lactobacillales	f__Lactobacillaceae	g__Lactobacillus	s__Lactobacillus gigeriorum
AH-YA-L2_bin.2.strict	MAG	84	2035501	75777	18996	147729	500	44.89	99.93	0.61	High-quality	p__Bacillota_C	c__Negativicutes	o__Veillonellales	f__Veillonellaceae	g__Veillonella_A	s__Veillonella_A magna
AH-YA-L2_bin.30.orig	MAG	171	1427707	11180	4392	38721	1995	54.45	80.4	2.42	Medium-quality	p__Actinomycetota	c__Actinomycetia	o__Actinomycetales	f__Bifidobacteriaceae	g__Aeriscardovia	s__Aeriscardovia aeriphila
AH-YA-L2_bin.31.orig	MAG	448	868082	2111	1166	9848	1001	51.27	62.19	1.95	Medium-quality	p__Bacillota	c__Bacilli	o__Lactobacillales	f__Lactobacillaceae	g__Ligilactobacillus	s__Ligilactobacillus avistercoris
AH-YA-L2_bin.4.strict	MAG	68	1640525	123304	50394	257831	501	38.79	99.99	0.1	High-quality	p__Campylobacterota	c__Campylobacteria	o__Campylobacterales	f__Helicobacteraceae	g__Helicobacter_G	s__
AH-YA-L2_bin.5.strict	MAG	467	2034677	16671	1279	84015	500	51.24	94.87	4.62	High-quality	p__Bacillota	c__Bacilli	o__Lactobacillales	f__Lactobacillaceae	g__Limosilactobacillus	s__Limosilactobacillus ingluviei
AH-YA-L2_bin.8.orig	MAG	190	1174146	7161	3431	28269	1634	43.01	63.58	2.4	Medium-quality	p__Bacillota	c__Bacilli	o__Lactobacillales	f__Lactobacillaceae	g__Ligilactobacillus	s__Ligilactobacillus saerimneri
AH-YA-L3_bin.13.strict	MAG	969	3183906	4435	1558	27218	504	48.76	82.19	0.65	Medium-quality	p__Pseudomonadota	c__Gammaproteobacteria	o__Enterobacterales_A	f__Succinivibrionaceae	g__Anaerobiospirillum	s__Anaerobiospirillum pullistercoris
AH-YA-L3_bin.14.permissive	MAG	627	1550973	2933	1355	14630	501	54.88	66.94	1.56	Medium-quality	p__Spirochaetota	c__Spirochaetia	o__Treponematales	f__Treponemataceae	g__Avitreponema	s__Avitreponema avistercoris
AH-YA-L3_bin.16.orig	MAG	334	1158574	3974	1938	13983	1502	60.19	69.93	2.09	Medium-quality	p__Bacillota_A	c__Clostridia	o__Christensenellales	f__CAG-917	g__Limadaptatus	s__Limadaptatus sp900754695
AH-YA-L3_bin.17.strict	MAG	135	1485816	37637	4871	144982	500	51.12	86.37	0.31	Medium-quality	p__Halobacteriota	c__Methanomicrobia	o__Methanomicrobiales	f__Methanocorpusculaceae	g__Methanocorpusculum	s__Methanocorpusculum faecipullorum
AH-YA-L3_bin.19.strict	MAG	222	1595245	14788	3463	44475	501	35.1	80.58	4.45	Medium-quality	p__Bacillota	c__Bacilli	o__Erysipelotrichales	f__Erysipelotrichaceae	g__Faecalitalea	s__Faecalitalea cylindroides
AH-YA-L3_bin.20.strict	MAG	168	660562	5475	2037	21196	500	40.73	54.34	0.85	Medium-quality	p__Pseudomonadota	c__Alphaproteobacteria	o__Rs-D84	f__Rs-D84	g__Enterousia	s__Enterousia sp944389515
AH-YA-L3_bin.24.strict	MAG	299	1764045	10230	3026	30391	502	50.16	91.11	1.58	High-quality	p__Bacillota_A	c__Clostridia	o__Oscillospirales	f__Acutalibacteraceae	g__Fimenecus	s__Fimenecus excrementavium
AH-YA-L3_bin.26.orig	MAG	285	1329420	6636	2188	21166	1028	41.25	86.38	3.34	Medium-quality	p__Pseudomonadota	c__Alphaproteobacteria	o__RF32	f__UBA3637	g__RGIG4140	s__RGIG4140 sp944392555
AH-YA-L3_bin.27.orig	MAG	455	2180409	5818	2522	26528	1508	48.02	66.74	2.18	Medium-quality	p__Bacteroidota	c__Bacteroidia	o__Bacteroidales	f__Bacteroidaceae	g__Phocaeicola	s__Phocaeicola salanitronis
AH-YA-L3_bin.29.orig	MAG	225	1910245	12948	3879	54071	1537	50.34	85.04	3.26	Medium-quality	p__Bacteroidota	c__Bacteroidia	o__Bacteroidales	f__UBA932	g__Cryptobacteroides	s__Cryptobacteroides sp944322565
AH-YA-L3_bin.30.orig	MAG	464	1418329	3194	1812	10889	1501	62.41	50.25	0.03	Medium-quality	p__Bacteroidota	c__Bacteroidia	o__Bacteroidales	f__Rikenellaceae	g__Alistipes	s__Alistipes stercorigallinarum
AH-YA-L3_bin.38.orig	MAG	570	1864595	3588	1908	18408	1500	61.45	69.71	2.15	Medium-quality	p__Bacillota_A	c__Clostridia	o__Oscillospirales	f__Ruminococcaceae	g__Fournierella	s__Fournierella sp002161595
AH-YA-L3_bin.39.orig	MAG	246	2010259	9548	4237	33695	1821	52.62	83.04	3.3	Medium-quality	p__Bacteroidota	c__Bacteroidia	o__Bacteroidales	f__UBA932	g__Cryptobacteroides	s__Cryptobacteroides faecavium
AH-YA-L3_bin.3.orig	MAG	255	2223275	11865	4240	41203	1872	53.29	88.31	1.14	Medium-quality	p__Bacteroidota	c__Bacteroidia	o__Bacteroidales	f__Bacteroidaceae	g__Avibacteroides	s__Avibacteroides avistercoris
AH-YA-L3_bin.41.strict	MAG	229	2291046	26518	4249	96629	500	40.49	91.46	0.1	High-quality	p__Spirochaetota	c__Spirochaetia	o__Treponematales	f__Treponemataceae	g__Gallitreponema	s__Gallitreponema excrementavium
AH-YA-L3_bin.42.orig	MAG	306	841118	2831	1776	9638	1504	58.46	59.11	0.91	Medium-quality	p__Bacillota_A	c__Clostridia	o__Christensenellales	f__UBA3700	g__Ornithoclostridium	s__Ornithoclostridium sp944380285
AH-YA-L3_bin.43.orig	MAG	255	1524830	7140	3077	29089	1597	50.29	69.66	2.2	Medium-quality	p__Bacteroidota	c__Bacteroidia	o__Bacteroidales	f__UBA932	g__Cryptobacteroides	s__Cryptobacteroides faecigallinarum
AH-YA-L3_bin.45.orig	MAG	156	2082549	21429	6875	50245	1522	46.38	86.54	4.5	Medium-quality	p__Spirochaetota	c__Spirochaetia	o__Sphaerochaetales	f__Sphaerochaetaceae	g__Ornithospirochaeta	s__Ornithospirochaeta sp944389025
AH-YA-L3_bin.47.permissive	MAG	469	1925587	6516	2245	27696	503	60.55	70.27	2.47	Medium-quality	p__Synergistota	c__Synergistia	o__Synergistales	f__Synergistaceae	g__Caccocola	s__Caccocola faecigallinarum
AH-YA-L3_bin.48.strict	MAG	275	1833666	10735	3258	44554	500	40.17	84.41	1.2	Medium-quality	p__Pseudomonadota	c__Gammaproteobacteria	o__Enterobacterales_A	f__Pasteurellaceae	g__Gallibacterium	s__Gallibacterium anatis
AH-YA-L3_bin.50.orig	MAG	337	2177193	8444	3171	39276	1013	32.14	94.92	4.22	High-quality	p__Bacillota_C	c__Negativicutes	o__Selenomonadales	f__Selenomonadaceae	g__Megamonas	s__Megamonas funiformis
AH-YA-L3_bin.51.orig	MAG	365	1848478	5970	2718	21227	1509	50.74	65.98	0.96	Medium-quality	p__Bacteroidota	c__Bacteroidia	o__Bacteroidales	f__Tannerellaceae	g__Parabacteroides	s__Parabacteroides intestinipullorum
AH-YA-L3_bin.52.strict	MAG	283	1979327	16835	3985	77240	500	47.38	86.29	3.5	Medium-quality	p__Bacteroidota	c__Bacteroidia	o__Bacteroidales	f__Paludibacteraceae	g__Enterocola	s__Enterocola intestinipullorum
AH-YA-L3_bin.58.orig	MAG	692	2205757	3378	1858	25839	1501	33.74	73.2	2.65	Medium-quality	p__Bacillota_A	c__Clostridia	o__Lachnospirales	f__Cellulosilyticaceae	g__Zhenhengia	s__Zhenhengia sp900551325
AH-YA-L3_bin.59.strict	MAG	59	899937	31301	10570	62051	501	44.43	95.27	1.12	High-quality	p__Pseudomonadota	c__Alphaproteobacteria	o__Rs-D84	f__Rs-D84	g__Enterousia	s__Enterousia sp944392595
AH-YA-L3_bin.61.strict	MAG	373	1896754	8245	2677	23498	500	47.78	76.97	2.87	Medium-quality	p__Bacteroidota	c__Bacteroidia	o__Bacteroidales	f__Marinifilaceae	g__Odoribacter	s__Odoribacter faecigallinarum
AH-YA-L3_bin.64.orig	MAG	475	2870511	7615	2842	33483	1573	46.54	81.27	4.87	Medium-quality	p__Bacteroidota	c__Bacteroidia	o__Bacteroidales	f__Bacteroidaceae	g__Phocaeicola	s__Phocaeicola coprophilus
AH-YA-L3_bin.68.orig	MAG	216	1547187	9964	3268	42407	1610	51.92	93.86	2.8	High-quality	p__Bacillota_A	c__Clostridia	o__Christensenellales	f__DTU072	g__Stercoripulliclostridium_A	s__Stercoripulliclostridium_A sp944363505
AH-YA-L3_bin.69.strict	MAG	226	1169800	8396	2351	29216	501	41.69	87.72	2.12	Medium-quality	p__Bacillota_A	c__Clostridia	o__Peptostreptococcales	f__Anaerovoracaceae	g__Gallibacter	s__Gallibacter intestinalis
AH-YA-L3_bin.70.strict	MAG	362	1768837	6883	2780	36069	501	51.24	61.75	1.47	Medium-quality	p__Bacteroidota	c__Bacteroidia	o__Bacteroidales	f__P3	g__Pullibacteroides	s__Pullibacteroides excrementavium
AH-YA-L3_bin.72.orig	MAG	235	3271531	22525	6546	70646	1692	34.45	91.7	0.32	High-quality	p__Bacillota_A	c__Clostridia	o__Lachnospirales	f__Lachnospiraceae	g__Scybalomonas	s__Scybalomonas excrementigallinarum
AH-YA-L3_bin.74.orig	MAG	552	2290471	4701	2218	20817	1505	45.04	67.74	1.84	Medium-quality	p__Bacteroidota	c__Bacteroidia	o__Bacteroidales	f__Bacteroidaceae	g__Phocaeicola	s__Phocaeicola plebeius_A
AH-YA-L3_bin.75.strict	MAG	155	1692261	27898	5663	112489	501	34.33	99.99	2	High-quality	p__Campylobacterota	c__Campylobacteria	o__Campylobacterales	f__Helicobacteraceae	g__Helicobacter_D	s__Helicobacter_D pullorum
AH-YA-L3_bin.76.orig	MAG	306	1402157	5641	2366	22674	1502	60.15	76.93	1.62	Medium-quality	p__Bacteroidota	c__Bacteroidia	o__Bacteroidales	f__UBA932	g__Cryptobacteroides	s__Cryptobacteroides avistercoris
AH-YA-L3_bin.77.strict	MAG	235	1525406	12500	3391	61104	500	36.7	71.89	3.39	Medium-quality	p__Bacillota	c__Bacilli	o__Lactobacillales	f__Enterococcaceae	g__Enterococcus_E	s__Enterococcus_E cecorum
AH-YA-L3_bin.78.strict	MAG	380	1093058	3838	1371	21728	512	38.37	72.84	1.33	Medium-quality	p__Campylobacterota	c__Campylobacteria	o__Campylobacterales	f__Helicobacteraceae	g__Helicobacter_G	s__Helicobacter_G avistercoris
AH-YA-L3_bin.79.strict	MAG	353	2141299	13870	2937	62278	503	47.86	87.08	0.9	Medium-quality	p__Bacteroidota	c__Bacteroidia	o__Bacteroidales	f__Bacteroidaceae	g__Avibacteroides	s__Avibacteroides excrementipullorum
AH-YA-L3_bin.7.permissive	MAG	720	1848549	3096	1350	20168	505	48.84	71.51	3.05	Medium-quality	p__Pseudomonadota	c__Gammaproteobacteria	o__Pseudomonadales	f__Pseudomonadaceae	g__Thiopseudomonas	s__Thiopseudomonas sp012719655
AH-YA-L3_bin.80.strict	MAG	93	2191397	47836	15373	155650	512	40.09	93.13	0.31	High-quality	p__Spirochaetota	c__Spirochaetia	o__Treponematales	f__Treponemataceae	g__Treponema_F	s__Treponema_F excrementipullorum
AH-YA-L3_bin.81.orig	MAG	298	1637205	7067	2689	28366	1520	50.01	84.05	4.18	Medium-quality	p__Spirochaetota	c__Spirochaetia	o__JAFGXN01	f__CALXOJ01	g__CALXOJ01	s__CALXOJ01 sp944388995
AH-YA-L3_bin.82.strict	MAG	101	1076269	36995	5742	100237	500	28.22	88.2	0.77	Medium-quality	p__Bacillota	c__Bacilli	o__RFN20	f__CAG-826	g__Onthovivens	s__
AH-YA-L3_bin.84.orig	MAG	674	2108531	3763	1632	13474	1002	56.88	79.07	2.07	Medium-quality	p__Eremiobacterota	c__Xenobia	o__Xenobiales	f__Xenobiaceae	g__Bruticola	s__Bruticola sp944322965
AH-YA-L3_bin.85.strict	MAG	234	1473605	11757	2974	64795	513	45.41	96.92	1.76	High-quality	p__Elusimicrobiota	c__Elusimicrobia	o__Elusimicrobiales	f__Elusimicrobiaceae	g__UBA1174	s__UBA1174 sp944324665
AH-YA-L3_bin.8.strict	MAG	278	1810865	14311	3499	54479	500	30.1	83.57	2.13	Medium-quality	p__Fusobacteriota	c__Fusobacteriia	o__Fusobacteriales	f__Fusobacteriaceae	g__Fusobacterium_A	s__Fusobacterium_A sp900549465
AH-YA-L3_bin.91.orig	MAG	774	2093636	3028	1482	14559	1003	51.23	60.13	0.86	Medium-quality	p__Bacteroidota	c__Bacteroidia	o__Bacteroidales	f__Bacteroidaceae	g__Prevotella	s__Prevotella lascolaii
AH-YA-L3_bin.95.strict	MAG	570	1270613	2531	1268	13135	507	41.04	64.44	0.4	Medium-quality	p__Pseudomonadota	c__Gammaproteobacteria	o__Enterobacterales_A	f__Succinivibrionaceae	g__Succinatimonas	s__Succinatimonas hippei
AH-YA-L3_bin.9.strict	MAG	310	964316	3943	1887	20848	500	46.68	55.04	0.06	Medium-quality	p__Bacillota_C	c__Negativicutes	o__Acidaminococcales	f__Acidaminococcaceae	g__CAG-266	s__CAG-266 sp000436095
d14B.bin.18	MAG	343	2473162	9141	3423	45144	2001	44.18	96.72	1.72	High-quality	p__Bacillota	c__Bacilli	o__Lactobacillales	f__Enterococcaceae	g__Enterococcus_C	s__Enterococcus_C diestrammenae_A
d14B.bin.1	MAG	601	2148321	3677	2269	12161	2000	51.84	56.81	0.7	Medium-quality	p__Pseudomonadota	c__Gammaproteobacteria	o__Enterobacterales	f__Enterobacteriaceae	g__Escherichia	s__Escherichia coli
d14B.bin.20	MAG	448	2716339	7379	3050	32339	2005	54.32	87.81	4.86	Medium-quality	p__Actinomycetota	c__Actinomycetia	o__Mycobacteriales	f__Mycobacteriaceae	g__Corynebacterium	s__Corynebacterium glutamicum
d14B.bin.25	MAG	312	2097499	8711	3004	48672	2001	54.81	77.15	2.31	Medium-quality	p__Actinomycetota	c__Actinomycetia	o__Mycobacteriales	f__Mycobacteriaceae	g__Corynebacterium	s__Corynebacterium stationis
d14B.bin.27	MAG	398	2045276	6114	2704	25076	2001	60.73	79.55	1.41	Medium-quality	p__Actinomycetota	c__Actinomycetia	o__Actinomycetales	f__Actinomycetaceae	g__Flaviflexus	s__
d14B.bin.33	MAG	256	2059649	10145	3994	37444	2000	59.62	90.45	0.46	High-quality	p__Bacillota_A	c__Clostridia	o__Oscillospirales	f__Oscillospiraceae	g__Enterenecus	s__Enterenecus faecium
d14B.bin.44	MAG	303	1256637	4301	2413	18212	2001	47.04	65.23	0.44	Medium-quality	p__Bacillota_A	c__Clostridia	o__Oscillospirales	f__Acutalibacteraceae	g__Scatavimonas	s__Scatavimonas merdigallinarum
d14B.bin.45	MAG	231	1738993	9740	3411	39575	2024	39.68	90.26	1.24	High-quality	p__Bacillota	c__Bacilli	o__Lactobacillales	f__Aerococcaceae	g__Aerococcus	s__Aerococcus urinaeequi
d14B.bin.4	MAG	344	1512867	4967	2399	31636	2003	64.51	79.41	0.39	Medium-quality	p__Actinomycetota	c__Actinomycetia	o__Actinomycetales	f__Bifidobacteriaceae	g__Bifidobacterium	s__Bifidobacterium pullorum_B
d14B.bin.5	MAG	246	1843233	9367	3694	42548	2014	52.8	64.56	0.6	Medium-quality	p__Bacillota_A	c__Clostridia	o__Lachnospirales	f__Lachnospiraceae	g__Mediterraneibacter	s__Mediterraneibacter caccavium
d14B.bin.6	MAG	324	1670106	6170	2636	16817	2000	45.76	75.79	0.76	Medium-quality	p__Bacillota_A	c__Clostridia	o__Oscillospirales	f__Acutalibacteraceae	g__Eubacterium_R	s__Eubacterium_R faecavium
d14C.bin.5	MAG	40	952184	35724	9258	133630	6154	40.43	55	0.52	Medium-quality	p__Bacillota	c__Bacilli	o__Lactobacillales	f__Lactobacillaceae	g__Limosilactobacillus	s__Limosilactobacillus vaginalis
d14C.bin.9	MAG	405	2622746	7724	3311	45912	2005	40.8	81.41	2.08	Medium-quality	p__Bacillota	c__Bacilli	o__Lactobacillales	f__Enterococcaceae	g__Enterococcus_D	s__Enterococcus_D gallinarum
d14D.bin.8	MAG	299	2088401	9581	3154	51078	2022	54.87	83.79	1.02	Medium-quality	p__Actinomycetota	c__Actinomycetia	o__Mycobacteriales	f__Mycobacteriaceae	g__Corynebacterium	s__Corynebacterium stationis
d14G.bin.15	MAG	37	1455767	52308	24052	187097	3210	40.47	93.5	1.07	High-quality	p__Bacillota	c__Bacilli	o__Lactobacillales	f__Lactobacillaceae	g__Ligilactobacillus	s__Ligilactobacillus aviarius
d14I.bin.1	MAG	97	1112346	15594	5205	80630	2128	38.58	54.22	0.67	Medium-quality	p__Bacillota	c__Bacilli	o__Lactobacillales	f__Lactobacillaceae	g__Limosilactobacillus	s__Limosilactobacillus reuteri_E
d14I.bin.22	MAG	339	2178772	7494	3447	31934	2094	53.99	68.43	2.03	Medium-quality	p__Actinomycetota	c__Actinomycetia	o__Mycobacteriales	f__Mycobacteriaceae	g__Corynebacterium	s__
d14I.bin.24	MAG	415	2066131	5664	2786	25986	2009	44.27	74.42	2.58	Medium-quality	p__Bacillota	c__Bacilli	o__Lactobacillales	f__Enterococcaceae	g__Enterococcus_C	s__Enterococcus_C diestrammenae_A
d14I.bin.25	MAG	254	1832230	9241	3677	29754	2051	54.84	76.48	0.56	Medium-quality	p__Actinomycetota	c__Actinomycetia	o__Mycobacteriales	f__Mycobacteriaceae	g__Corynebacterium	s__Corynebacterium stationis
d14I.bin.28	MAG	342	2363769	8099	3589	41206	2069	54.16	77.72	0.89	Medium-quality	p__Actinomycetota	c__Actinomycetia	o__Mycobacteriales	f__Mycobacteriaceae	g__Corynebacterium	s__Corynebacterium glutamicum
d14I.bin.31	MAG	122	2531573	38967	8491	122167	2023	32.99	93.85	2.28	High-quality	p__Bacillota	c__Bacilli	o__Staphylococcales	f__Staphylococcaceae	g__Staphylococcus	s__Staphylococcus saprophyticus
d14I.bin.7	MAG	595	2909636	5401	2806	16884	2038	51.08	68.77	0.1	Medium-quality	p__Pseudomonadota	c__Gammaproteobacteria	o__Enterobacterales	f__Enterobacteriaceae	g__Escherichia	s__Escherichia coli
d14J.bin.10	MAG	316	1398505	4638	2678	18311	2043	54.66	56.13	0.35	Medium-quality	p__Actinomycetota	c__Actinomycetia	o__Mycobacteriales	f__Mycobacteriaceae	g__Corynebacterium	s__Corynebacterium stationis
d14J.bin.13	MAG	307	1307924	4734	2574	14394	2003	45.8	60.94	2.14	Medium-quality	p__Bacillota_A	c__Clostridia	o__Oscillospirales	f__Acutalibacteraceae	g__Eubacterium_R	s__Eubacterium_R faecavium
d14J.bin.1	MAG	787	4093502	6023	2709	29791	2002	41.74	75.3	3.01	Medium-quality	p__Bacteroidota	c__Bacteroidia	o__Bacteroidales	f__Bacteroidaceae	g__Phocaeicola	s__Phocaeicola dorei
d14J.bin.27	MAG	170	2842788	24603	8582	54671	2370	51.27	92.82	0.54	High-quality	p__Bacillota_A	c__Clostridia	o__Lachnospirales	f__Lachnospiraceae	g__Mediterraneibacter	s__Mediterraneibacter faecigallinarum
d14J.bin.32	MAG	158	1354754	11215	4490	27551	2035	52.23	66.26	0.27	Medium-quality	p__Bacillota_A	c__Clostridia	o__Christensenellales	f__UBA3700	g__Alloclostridium	s__Alloclostridium intestinigallinarum
d14J.bin.9	MAG	436	2075778	5407	2631	25484	2002	64.16	79.34	0.52	Medium-quality	p__Bacillota_A	c__Clostridia	o__Oscillospirales	f__Ruminococcaceae	g__Gemmiger	s__Gemmiger stercorigallinarum
d14K.bin.12	MAG	337	4255627	21140	5216	160602	2008	36.39	94.59	3.01	High-quality	p__Bacillota	c__Bacilli	o__Bacillales	f__Planococcaceae	g__Psychrobacillus	s__Psychrobacillus psychrotolerans
d14L.bin.13	MAG	121	2008677	22347	7455	114193	2235	40.57	83.05	0	Medium-quality	p__Bacillota_A	c__Clostridia	o__Oscillospirales	f__Acutalibacteraceae	g__Limousia	s__Limousia pullorum
d14L.bin.9	MAG	37	1259275	69559	15509	118406	2017	36.93	63.43	0.78	Medium-quality	p__Bacillota	c__Bacilli	o__Lactobacillales	f__Lactobacillaceae	g__Lactobacillus	s__Lactobacillus crispatus
d14M.bin.14	MAG	406	1720283	4689	2531	12069	2003	64.82	70.45	0.16	Medium-quality	p__Bacillota_A	c__Clostridia	o__Oscillospirales	f__Ruminococcaceae	g__Gemmiger	s__Gemmiger stercoravium
d14M.bin.7	MAG	271	1421808	5830	3186	20165	2027	54.61	54.93	0.37	Medium-quality	p__Actinomycetota	c__Actinomycetia	o__Mycobacteriales	f__Mycobacteriaceae	g__Corynebacterium	s__Corynebacterium stationis
d14N.bin.19	MAG	419	2779874	8156	3283	41097	2011	54.03	89.29	4.16	Medium-quality	p__Actinomycetota	c__Actinomycetia	o__Mycobacteriales	f__Mycobacteriaceae	g__Corynebacterium	s__Corynebacterium glutamicum
d14N.bin.1	MAG	325	2051068	8322	3006	36399	2008	54.8	78.62	2.69	Medium-quality	p__Actinomycetota	c__Actinomycetia	o__Mycobacteriales	f__Mycobacteriaceae	g__Corynebacterium	s__Corynebacterium stationis
d14N.bin.5	MAG	474	1929353	4377	2417	17161	2000	44.13	74.33	1.49	Medium-quality	p__Bacillota	c__Bacilli	o__Lactobacillales	f__Enterococcaceae	g__Enterococcus_C	s__Enterococcus_C diestrammenae_A
d14N.bin.9	MAG	664	2672679	4341	2400	16547	2000	51.39	67.92	1.7	Medium-quality	p__Pseudomonadota	c__Gammaproteobacteria	o__Enterobacterales	f__Enterobacteriaceae	g__Escherichia	s__Escherichia coli
d14O.bin.12	MAG	259	1288310	5718	2593	25044	2000	40.42	67.66	3.51	Medium-quality	p__Bacillota	c__Bacilli	o__Lactobacillales	f__Lactobacillaceae	g__Limosilactobacillus	s__Limosilactobacillus vaginalis
d14O.bin.15	MAG	440	2104803	5415	2666	25760	2014	54.28	75.83	3.56	Medium-quality	p__Actinomycetota	c__Actinomycetia	o__Mycobacteriales	f__Mycobacteriaceae	g__Corynebacterium	s__Corynebacterium glutamicum
d14O.bin.4	MAG	280	1861886	8443	3233	43238	2014	55	76.23	1.96	Medium-quality	p__Actinomycetota	c__Actinomycetia	o__Mycobacteriales	f__Mycobacteriaceae	g__Corynebacterium	s__Corynebacterium stationis
d1C.bin.6	MAG	37	1683593	99501	22311	205452	2636	28.49	77.03	0.33	Medium-quality	p__Bacillota_A	c__Clostridia	o__Clostridiales	f__Clostridiaceae	g__Clostridium	s__Clostridium sp900547475
d1C.bin.8	MAG	49	2557850	84377	23556	344592	3326	37.71	99.99	0.29	High-quality	p__Bacillota	c__Bacilli	o__Lactobacillales	f__Enterococcaceae	g__Enterococcus	s__Enterococcus faecalis
d1D.bin.11	MAG	538	2116801	4260	2287	24118	2000	40.59	73.57	3.83	Medium-quality	p__Bacillota_A	c__Clostridia	o__Lachnospirales	f__Lachnospiraceae	g__Faecalimonas	s__Faecalimonas phoceensis
d1D.bin.12	MAG	58	3198372	78141	34226	175603	3912	46.95	98.08	1.29	High-quality	p__Bacillota_A	c__Clostridia	o__Lachnospirales	f__Lachnospiraceae	g__Acetatifactor	s__Acetatifactor sp900066565
d1D.bin.15	MAG	26	2634225	149305	47573	374844	10315	42.86	100	2.02	High-quality	p__Bacillota_A	c__Clostridia	o__Oscillospirales	f__Ruminococcaceae	g__Ruminococcus_D	s__Ruminococcus_D bicirculans
d1D.bin.17	MAG	177	1774384	15645	4159	69802	2027	33.8	85.3	0.39	Medium-quality	p__Bacillota_A	c__Clostridia	o__Lachnospirales	f__CAG-274	g__CAG-274	s__CAG-274 sp900545305
d1D.bin.18	MAG	144	2547667	27755	7972	88292	2195	48.7	99.99	2.19	High-quality	p__Pseudomonadota	c__Gammaproteobacteria	o__Burkholderiales	f__Burkholderiaceae_A	g__Parasutterella	s__Parasutterella excrementihominis
d1D.bin.23	MAG	144	2744328	27925	8745	121689	2076	48.22	86.31	0.03	Medium-quality	p__Bacillota_A	c__Clostridia	o__Lachnospirales	f__Lachnospiraceae	g__Fusicatenibacter	s__Fusicatenibacter saccharivorans
d1D.bin.24	MAG	509	2134801	4569	2397	21562	2000	61.82	55.76	1.14	Medium-quality	p__Bacillota_A	c__Clostridia	o__Oscillospirales	f__Oscillospiraceae	g__Flavonifractor	s__Flavonifractor plautii
d1D.bin.27	MAG	389	1948965	5658	2617	32679	2007	28.91	78.93	2.7	Medium-quality	p__Fusobacteriota	c__Fusobacteriia	o__Fusobacteriales	f__Fusobacteriaceae	g__Fusobacterium_A	s__Fusobacterium_A mortiferum
d1D.bin.29	MAG	6	1071992	294048	98718	477763	3139	37.25	65.98	0.02	Medium-quality	p__Bacillota_A	c__Clostridia	o__Oscillospirales	f__Acutalibacteraceae	g__Eubacterium_R	s__Eubacterium_R sp000434995
d1D.bin.2	MAG	611	2082804	3500	2258	16309	2000	29.9	60.53	2.05	Medium-quality	p__Bacillota	c__Bacilli	o__Erysipelotrichales	f__Coprobacillaceae	g__Faecalibacillus	s__Faecalibacillus intestinalis
d1D.bin.31	MAG	186	3364243	31398	7851	105707	2000	41.84	84.73	0.39	Medium-quality	p__Bacillota_A	c__Clostridia	o__Lachnospirales	f__Lachnospiraceae	g__Blautia_A	s__Blautia_A wexlerae
d1D.bin.32	MAG	299	1252288	4660	2484	22291	2007	61.92	75.98	4.4	Medium-quality	p__Bacillota_A	c__Clostridia	o__Oscillospirales	f__Oscillospiraceae	g__CAG-103	s__CAG-103 sp000432375
d1D.bin.35	MAG	244	1757154	9397	3534	33256	2004	48.13	82.45	2.17	Medium-quality	p__Bacillota_A	c__Clostridia	o__Lachnospirales	f__Anaerotignaceae	g__Anaerotignum	s__Anaerotignum faecicola
d1D.bin.36	MAG	49	4552450	150077	48903	428672	3298	45.17	99.78	1.11	High-quality	p__Bacteroidota	c__Bacteroidia	o__Bacteroidales	f__Tannerellaceae	g__Parabacteroides	s__Parabacteroides distasonis
d1D.bin.40	MAG	203	3040129	22752	6889	74727	2133	42.14	83.37	2.2	Medium-quality	p__Bacillota_A	c__Clostridia	o__Lachnospirales	f__Lachnospiraceae	g__Roseburia	s__Roseburia sp003470905
d1D.bin.45	MAG	93	1762296	32222	8539	144159	2048	57.48	70.66	0.12	Medium-quality	p__Bacillota_A	c__Clostridia	o__Oscillospirales	f__Ruminococcaceae	g__Faecalibacterium	s__Faecalibacterium prausnitzii_D
d1D.bin.46	MAG	530	3768415	9050	3443	38744	2006	41.94	81.37	1.85	Medium-quality	p__Bacteroidota	c__Bacteroidia	o__Bacteroidales	f__Marinifilaceae	g__Butyricimonas	s__Butyricimonas virosa
d1D.bin.48	MAG	89	4693313	93702	25894	239242	2632	56.08	97.31	0.36	High-quality	p__Pseudomonadota	c__Gammaproteobacteria	o__Enterobacterales	f__Enterobacteriaceae	g__Lelliottia	s__
d1D.bin.49	MAG	85	2448373	69502	13801	163872	2024	38.34	93.86	1.04	High-quality	p__Bacillota	c__Bacilli	o__Lactobacillales	f__Enterococcaceae	g__Enterococcus_B	s__Enterococcus_B lactis
d1D.bin.4	MAG	32	1903425	107983	31888	178538	4118	41.01	99.18	1.58	High-quality	p__Bacillota_A	c__Clostridia	o__Oscillospirales	f__Acutalibacteraceae	g__Ruminococcus_E	s__Ruminococcus_E bromii_B
d1D.bin.55	MAG	124	3656609	54368	18825	255931	2157	41.44	100	4.72	High-quality	p__Bacillota_A	c__Clostridia	o__Lachnospirales	f__Lachnospiraceae	g__Roseburia	s__Roseburia inulinivorans
d1D.bin.57	MAG	67	2722432	67939	19330	158845	3620	35.98	98.66	0.04	High-quality	p__Bacillota_A	c__Clostridia	o__Lachnospirales	f__Lachnospiraceae	g__Lachnospira	s__Lachnospira sp000436475
d1G.bin.11	MAG	13	1393098	179844	75099	384669	19485	51.52	56.93	0	Medium-quality	p__Bacillota_A	c__Clostridia	o__Oscillospirales	f__Ruminococcaceae	g__Ruminococcus_C	s__Ruminococcus_C sp000980705
d1G.bin.12	MAG	59	2604225	74931	22945	253822	3736	42.24	99.18	0.15	High-quality	p__Bacillota_A	c__Clostridia	o__Lachnospirales	f__Lachnospiraceae	g__Butyribacter	s__Butyribacter sp003529475
d1G.bin.17	MAG	19	2385936	256197	55445	564435	2015	45.1	87.65	0.5	Medium-quality	p__Bacillota_A	c__Clostridia	o__Lachnospirales	f__Lachnospiraceae	g__Pararoseburia	s__Pararoseburia lenta
d1G.bin.21	MAG	47	2677254	75293	32478	179029	2439	44.8	98.57	0.19	High-quality	p__Bacillota_A	c__Clostridia	o__Oscillospirales	f__Ruminococcaceae	g__Ruminiclostridium_E	s__Ruminiclostridium_E siraeum
d1G.bin.23	MAG	22	2335589	179195	84889	253288	16264	60.09	99.97	0.02	High-quality	p__Actinomycetota	c__Actinomycetia	o__Actinomycetales	f__Bifidobacteriaceae	g__Bifidobacterium	s__Bifidobacterium longum
d1G.bin.24	MAG	26	2275967	132105	49982	252237	2359	59.92	99.52	0.3	High-quality	p__Actinomycetota	c__Coriobacteriia	o__Coriobacteriales	f__Coriobacteriaceae	g__Collinsella	s__Collinsella aerofaciens_O
d1G.bin.25	MAG	58	2380034	69114	18500	181060	2008	41.82	99.6	0.02	High-quality	p__Bacillota_A	c__Clostridia	o__Lachnospirales	f__Lachnospiraceae	g__Mediterraneibacter	s__Mediterraneibacter torques
d1G.bin.26	MAG	367	3152234	11412	4064	45401	2034	41.2	89.54	3.57	Medium-quality	p__Bacillota_A	c__Clostridia	o__Lachnospirales	f__Lachnospiraceae	g__KLE1615	s__KLE1615 sp900066985
d1G.bin.33	MAG	268	5967128	35748	10536	183629	2114	43.18	90.09	3	High-quality	p__Bacteroidota	c__Bacteroidia	o__Bacteroidales	f__Tannerellaceae	g__Parabacteroides	s__Parabacteroides goldsteinii
d1G.bin.38	MAG	163	2345907	22518	6505	77486	2013	58.53	89.6	4.16	Medium-quality	p__Bacillota_A	c__Clostridia	o__Oscillospirales	f__Ruminococcaceae	g__Faecalibacterium	s__Faecalibacterium prausnitzii
d1G.bin.39	MAG	144	1885697	18900	5941	76363	2102	59.89	82.46	3.25	Medium-quality	p__Bacillota_A	c__Clostridia	o__Oscillospirales	f__Ruminococcaceae	g__Faecalibacterium	s__Faecalibacterium longum
d1G.bin.41	MAG	48	2653863	107646	25903	352344	2048	43	94.55	3.16	High-quality	p__Bacillota_A	c__Clostridia	o__Oscillospirales	f__Ruminococcaceae	g__Ruminococcus_D	s__Ruminococcus_D bicirculans
d1G.bin.43	MAG	134	2520435	29168	8648	81685	2198	38.11	89.42	0	Medium-quality	p__Bacillota_A	c__Clostridia	o__UBA1381	f__UBA1381	g__CAG-41	s__CAG-41 sp900066215
d1G.bin.44	MAG	204	1995711	12546	4929	56864	2016	59.16	83.63	4.32	Medium-quality	p__Bacillota_A	c__Clostridia	o__Oscillospirales	f__Ruminococcaceae	g__Faecalibacterium	s__Faecalibacterium duncaniae
d1G.bin.45	MAG	42	3361113	122534	35583	416302	4513	46.35	89.36	0.16	Medium-quality	p__Bacteroidota	c__Bacteroidia	o__Bacteroidales	f__Bacteroidaceae	g__Bacteroides	s__Bacteroides stercoris
d1G.bin.46	MAG	389	1614135	4649	2446	13555	2003	39.05	59.31	0.94	Medium-quality	p__Bacillota_A	c__Clostridia	o__Lachnospirales	f__Lachnospiraceae	g__Butyribacter	s__Butyribacter hominis
d1G.bin.4	MAG	38	2431540	98058	42273	209500	2065	43.68	81.29	0.62	Medium-quality	p__Bacillota_A	c__Clostridia	o__Lachnospirales	f__Lachnospiraceae	g__Agathobacter	s__Agathobacter faecis
d1G.bin.53	MAG	290	3446392	20438	5036	106908	2008	37.57	91.24	3.9	High-quality	p__Bacillota_A	c__Clostridia	o__Lachnospirales	f__Lachnospiraceae	g__Anaerobutyricum	s__Anaerobutyricum hallii
d1G.bin.55	MAG	45	2305806	105014	26035	214491	2251	36.03	84.6	0.7	Medium-quality	p__Bacillota_A	c__Clostridia	o__Lachnospirales	f__Lachnospiraceae	g__Lachnospira	s__Lachnospira rogosae
d1G.bin.57	MAG	52	2914257	90782	33633	194657	2169	41.59	99.98	2.7	High-quality	p__Bacillota_A	c__Clostridia	o__Lachnospirales	f__Lachnospiraceae	g__Agathobacter	s__Agathobacter rectalis
d1G.bin.58	MAG	67	2615981	58052	18464	195485	2370	37.18	99.19	1.1	High-quality	p__Bacillota_A	c__Clostridia	o__Lachnospirales	f__Lachnospiraceae	g__Anaerostipes	s__Anaerostipes hadrus
d1G.bin.59	MAG	170	2782527	24025	8103	122855	2089	46.1	93.22	3.42	High-quality	p__Bacillota_A	c__Clostridia	o__Lachnospirales	f__Lachnospiraceae	g__Schaedlerella	s__Schaedlerella glycyrrhizinilytica_A
d1G.bin.60	MAG	105	3122303	49891	16697	359598	2053	41.94	87.18	0.91	Medium-quality	p__Bacillota_A	c__Clostridia	o__Lachnospirales	f__Lachnospiraceae	g__Roseburia	s__Roseburia inulinivorans
d1G.bin.62	MAG	390	3568294	12331	4257	53262	2003	60.16	90.81	3.56	High-quality	p__Desulfobacterota	c__Desulfovibrionia	o__Desulfovibrionales	f__Desulfovibrionaceae	g__Bilophila	s__Bilophila wadsworthia
d1G.bin.68	MAG	477	3394230	9549	3247	48295	2013	43.18	85.48	3.01	Medium-quality	p__Bacillota_A	c__Clostridia	o__Lachnospirales	f__Lachnospiraceae	g__Blautia_A	s__Blautia_A faecis
d1G.bin.70	MAG	12	1137107	116330	50991	257842	22262	45.58	69.79	0.08	Medium-quality	p__Bacillota_C	c__Negativicutes	o__Acidaminococcales	f__Acidaminococcaceae	g__URXU01	s__
d1G.bin.76	MAG	51	2443723	68015	34033	170421	2362	36.36	96.22	0.43	High-quality	p__Bacillota_A	c__Clostridia	o__Lachnospirales	f__Lachnospiraceae	g__Lachnospira	s__Lachnospira sp900316325
d1G.bin.78	MAG	243	2078529	11142	4273	43363	2015	60.77	81.67	1.7	Medium-quality	p__Bacillota_A	c__Clostridia	o__Oscillospirales	f__Ruminococcaceae	g__Gemmiger	s__Gemmiger formicilis
d1G.bin.81	MAG	12	1236205	196805	80735	521356	3981	56.6	58.97	0.14	Medium-quality	p__Actinomycetota	c__Actinomycetia	o__Actinomycetales	f__Bifidobacteriaceae	g__Bifidobacterium	s__Bifidobacterium pseudocatenulatum
d1G.bin.9	MAG	76	2422455	53044	13885	297238	3374	62.37	94.01	0.64	High-quality	p__Pseudomonadota	c__Gammaproteobacteria	o__Burkholderiales	f__Burkholderiaceae_A	g__Sutterella	s__Sutterella wadsworthensis_A
d1I.bin.12	MAG	88	3524522	123094	17919	363658	2006	34.93	97.55	1.35	High-quality	p__Bacillota_A	c__Clostridia	o__Lachnospirales	f__Cellulosilyticaceae	g__Zhenhengia	s__Zhenhengia yiwuensis
d1I.bin.24	MAG	87	3013550	59494	14648	197121	2080	27.59	70.34	3.34	Medium-quality	p__Bacillota_A	c__Clostridia	o__Clostridiales	f__Clostridiaceae	g__Clostridium	s__Clostridium sp900547475
d1I.bin.29	MAG	249	1651075	8206	3350	35691	2006	56.82	80.1	0	Medium-quality	p__Actinomycetota	c__Actinomycetia	o__Actinomycetales	f__Bifidobacteriaceae	g__Bifidobacterium	s__Bifidobacterium pseudocatenulatum
d1I.bin.31	MAG	32	2292949	96246	40538	208703	9202	50.48	85.48	0.01	Medium-quality	p__Bacteroidota	c__Bacteroidia	o__Bacteroidales	f__Muribaculaceae	g__Limisoma	s__Limisoma sp000437795
d1I.bin.33	MAG	41	2753017	117281	41056	215933	2985	43.86	91	0.46	High-quality	p__Bacillota_A	c__Clostridia	o__Lachnospirales	f__Lachnospiraceae	g__Agathobacter	s__Agathobacter faecis
d1I.bin.38	MAG	281	1715256	7419	3075	42919	2012	57.96	86.16	1.72	Medium-quality	p__Bacillota_A	c__Clostridia	o__Oscillospirales	f__Ruminococcaceae	g__Faecalibacterium	s__Faecalibacterium prausnitzii_D
d1I.bin.44	MAG	43	2916813	109138	36396	349017	3228	50.58	83.75	0.52	Medium-quality	p__Bacteroidota	c__Bacteroidia	o__Bacteroidales	f__Bacteroidaceae	g__Prevotella	s__Prevotella sp900546345
d1I.bin.54	MAG	171	3098422	29006	8870	90023	2051	42.19	86.08	4.63	Medium-quality	p__Bacillota_A	c__Clostridia	o__Lachnospirales	f__Lachnospiraceae	g__Roseburia	s__Roseburia inulinivorans
d1I.bin.55	MAG	29	2353552	117658	49029	181652	4020	47.88	80.13	0.34	Medium-quality	p__Bacillota_A	c__Clostridia	o__Lachnospirales	f__Lachnospiraceae	g__Fusicatenibacter	s__Fusicatenibacter saccharivorans
d1I.bin.59	MAG	235	3926641	25260	7837	89077	2137	45.44	87.61	0.87	Medium-quality	p__Bacteroidota	c__Bacteroidia	o__Bacteroidales	f__Tannerellaceae	g__Parabacteroides	s__Parabacteroides merdae
d1I.bin.65	MAG	42	2500257	120987	31745	256625	2120	42.9	88.38	4.06	Medium-quality	p__Bacillota_A	c__Clostridia	o__Oscillospirales	f__Ruminococcaceae	g__Ruminococcus_D	s__Ruminococcus_D bicirculans
d1I.bin.73	MAG	118	1882095	24175	8899	65767	2015	42.49	79.09	3.2	Medium-quality	p__Bacillota_A	c__Clostridia	o__Lachnospirales	f__Lachnospiraceae	g__Dorea_A	s__Dorea_A longicatena_B
d1I.bin.75	MAG	47	2165595	79070	26047	172376	2882	52.51	85.28	0	Medium-quality	p__Bacillota_A	c__Clostridia	o__Oscillospirales	f__Ruminococcaceae	g__Ruminococcus_C	s__Ruminococcus_C sp000980705
d1J.bin.105	MAG	219	1585255	8832	3612	26891	2022	38.18	86.81	2.49	Medium-quality	p__Bacillota	c__Bacilli	o__Erysipelotrichales	f__Erysipelotrichaceae	g__Amedibacillus	s__Amedibacillus dolichus
d1J.bin.113	MAG	274	2407173	12102	3945	70235	2054	37.6	82.86	2.94	Medium-quality	p__Bacillota_A	c__Clostridia	o__Lachnospirales	f__Lachnospiraceae	g__Lachnospira	s__Lachnospira eligens_A
d1J.bin.11	MAG	294	2144295	9536	3549	35955	2008	46.82	73.86	0.56	Medium-quality	p__Bacillota_A	c__Clostridia	o__Lachnospirales	f__Lachnospiraceae	g__Schaedlerella	s__Schaedlerella glycyrrhizinilytica_A
d1J.bin.12	MAG	28	2017427	161226	33753	252348	7572	42.61	69.17	0.16	Medium-quality	p__Bacillota_A	c__Clostridia	o__Lachnospirales	f__Lachnospiraceae	g__Blautia_A	s__Blautia_A sp900549015
d1J.bin.21	MAG	278	1452493	6378	2627	34050	2004	62.31	68.79	2.2	Medium-quality	p__Pseudomonadota	c__Gammaproteobacteria	o__Burkholderiales	f__Burkholderiaceae_A	g__Sutterella	s__Sutterella sp905206365
d1J.bin.22	MAG	332	3577926	14874	5434	73390	2023	43.51	88.19	1.94	Medium-quality	p__Bacteroidota	c__Bacteroidia	o__Bacteroidales	f__Marinifilaceae	g__Odoribacter	s__Odoribacter splanchnicus
d1J.bin.23	MAG	32	1720883	101766	28564	156780	2967	48.83	60.37	0	Medium-quality	p__Bacillota_A	c__Clostridia	o__Lachnospirales	f__Lachnospiraceae	g__Fusicatenibacter	s__Fusicatenibacter saccharivorans
d1J.bin.24	MAG	160	2615325	31154	7179	142988	2003	26.73	89.33	2.93	Medium-quality	p__Bacillota_A	c__Clostridia	o__Clostridiales	f__Clostridiaceae	g__Clostridium	s__Clostridium sp900540255
d1J.bin.31	MAG	173	1895247	15869	4940	45766	2321	58.98	78.11	2.14	Medium-quality	p__Bacillota_A	c__Clostridia	o__Oscillospirales	f__Ruminococcaceae	g__Faecalibacterium	s__Faecalibacterium duncaniae
d1J.bin.32	MAG	24	1965477	156608	43874	216849	5677	40.67	81.61	1.49	Medium-quality	p__Bacillota_A	c__Clostridia	o__Lachnospirales	f__Lachnospiraceae	g__Faecalimonas	s__Faecalimonas phoceensis
d1J.bin.34	MAG	217	1716246	9268	4256	39002	2169	60.44	79.02	0.78	Medium-quality	p__Bacillota_A	c__Clostridia	o__Oscillospirales	f__Ruminococcaceae	g__Faecalibacterium	s__Faecalibacterium longum
d1J.bin.37	MAG	215	1739249	9857	4110	36165	2027	46.18	79.73	0.6	Medium-quality	p__Bacillota_A	c__Clostridia	o__Lachnospirales	f__Lachnospiraceae	g__Pararoseburia	s__Pararoseburia lenta
d1J.bin.38	MAG	47	1662462	60759	17234	165250	3223	39.38	80.16	0.02	Medium-quality	p__Bacillota_A	c__Clostridia	o__Oscillospirales	f__Acutalibacteraceae	g__Ruminococcus_E	s__Ruminococcus_E sp003438075
d1J.bin.46	MAG	157	1634664	12348	5157	50066	2138	54.4	82.37	0.52	Medium-quality	p__Bacillota_A	c__Clostridia	o__Oscillospirales	f__Acutalibacteraceae	g__CAG-217	s__CAG-217 sp000436335
d1J.bin.47	MAG	26	1556552	72366	34745	190611	10464	63.5	60.24	0.08	Medium-quality	p__Desulfobacterota	c__Desulfovibrionia	o__Desulfovibrionales	f__Desulfovibrionaceae	g__Desulfovibrio	s__Desulfovibrio sp900556755
d1J.bin.52	MAG	359	1703301	5297	2618	24567	2002	65.24	73.28	2.86	Medium-quality	p__Pseudomonadota	c__Gammaproteobacteria	o__Burkholderiales	f__Burkholderiaceae_A	g__Sutterella	s__Sutterella parvirubra
d1J.bin.54	MAG	97	2827118	38088	14573	156481	2464	43.71	99.04	0.05	High-quality	p__Bacteroidota	c__Bacteroidia	o__Bacteroidales	f__Barnesiellaceae	g__Barnesiella	s__Barnesiella intestinihominis
d1J.bin.60	MAG	76	2864280	53296	19452	227313	2078	62.64	81.45	1.66	Medium-quality	p__Bacillota_A	c__Clostridia	o__Oscillospirales	f__Oscillospiraceae	g__Flavonifractor	s__Flavonifractor plautii
d1J.bin.62	MAG	367	2775122	8850	3817	51880	2068	45.1	62.03	0.03	Medium-quality	p__Bacteroidota	c__Bacteroidia	o__Bacteroidales	f__Tannerellaceae	g__Parabacteroides	s__Parabacteroides distasonis
d1J.bin.64	MAG	241	2399463	13446	4862	61524	2102	42.48	73.95	4.48	Medium-quality	p__Bacillota_A	c__Clostridia	o__Lachnospirales	f__Lachnospiraceae	g__Roseburia	s__Roseburia inulinivorans
d1J.bin.66	MAG	91	1659094	27143	9171	75795	2755	45.31	82.04	2.51	Medium-quality	p__Bacillota_A	c__Clostridia	o__Lachnospirales	f__Lachnospiraceae	g__Hominisplanchenecus	s__Hominisplanchenecus faecis
d1J.bin.68	MAG	102	2287186	33204	11478	124956	2202	43.85	83.36	1.13	Medium-quality	p__Bacillota_A	c__Clostridia	o__Lachnospirales	f__Lachnospiraceae	g__Ruminococcus_B	s__Ruminococcus_B gnavus
d1J.bin.69	MAG	40	2406492	93267	38971	203899	2131	39.02	90.88	0.25	High-quality	p__Bacillota_A	c__Clostridia	o__Lachnospirales	f__Lachnospiraceae	g__Blautia	s__Blautia hansenii
d1J.bin.77	MAG	52	2060485	58082	19376	208213	3066	40.8	74.66	1.94	Medium-quality	p__Bacillota_A	c__Clostridia	o__Lachnospirales	f__Lachnospiraceae	g__Mediterraneibacter	s__Mediterraneibacter faecis
d1J.bin.83	MAG	8	1171278	675613	61619	675613	20159	42.55	74.96	0.06	Medium-quality	p__Bacillota_C	c__Negativicutes	o__Acidaminococcales	f__Acidaminococcaceae	g__Phascolarctobacterium	s__Phascolarctobacterium faecium
d1J.bin.84	MAG	189	1492509	11067	3599	61291	2039	62.53	74.4	0.04	Medium-quality	p__Actinomycetota	c__Coriobacteriia	o__Coriobacteriales	f__Coriobacteriaceae	g__Collinsella	s__Collinsella intestinalis
d1J.bin.85	MAG	232	1801848	10711	3735	39995	2030	46.37	73.77	2.27	Medium-quality	p__Bacillota_A	c__Clostridia	o__Lachnospirales	f__Lachnospiraceae	g__Choladocola	s__Choladocola sp003481535
d1J.bin.86	MAG	410	2178997	6308	2722	33045	2010	29.14	84.75	1.42	Medium-quality	p__Fusobacteriota	c__Fusobacteriia	o__Fusobacteriales	f__Fusobacteriaceae	g__Fusobacterium_A	s__Fusobacterium_A mortiferum
d1J.bin.88	MAG	215	2407986	15933	5499	43481	2031	56.45	91.59	0.37	High-quality	p__Bacillota_A	c__Clostridia	o__Oscillospirales	f__Ruminococcaceae	g__Gemmiger	s__Gemmiger qucibialis
d1J.bin.90	MAG	224	1757632	9925	3622	42058	2015	29.71	74.63	2.39	Medium-quality	p__Bacillota	c__Bacilli	o__Erysipelotrichales	f__Coprobacillaceae	g__Faecalibacillus	s__Faecalibacillus faecis
d1J.bin.91	MAG	117	2178581	28302	8004	105864	2006	42.41	84	0	Medium-quality	p__Bacillota_A	c__Clostridia	o__Lachnospirales	f__Lachnospiraceae	g__Faecalimonas	s__Faecalimonas umbilicata
d1J.bin.96	MAG	282	2459216	12438	3901	81552	2004	26.62	62.81	0.87	Medium-quality	p__Bacillota_A	c__Clostridia	o__Peptostreptococcales	f__Peptostreptococcaceae	g__Romboutsia	s__Romboutsia timonensis
d1L.bin.12	MAG	155	2020176	18295	6808	79624	2000	58.84	80.83	1.37	Medium-quality	p__Bacillota_A	c__Clostridia	o__Oscillospirales	f__Ruminococcaceae	g__Faecalibacterium	s__Faecalibacterium prausnitzii_I
d1L.bin.18	MAG	62	1101835	29358	8483	59815	2274	56.45	52.84	0.4	Medium-quality	p__Bacillota_A	c__Clostridia	o__Oscillospirales	f__Butyricicoccaceae	g__Agathobaculum	s__Agathobaculum butyriciproducens
d1L.bin.20	MAG	79	2588883	45387	17778	132038	2115	37.16	97.83	1.11	High-quality	p__Bacillota_A	c__Clostridia	o__Lachnospirales	f__Lachnospiraceae	g__Anaerostipes	s__Anaerostipes hadrus
d1L.bin.24	MAG	145	4579665	57404	14725	146264	2274	41.84	96.52	0.16	High-quality	p__Bacteroidota	c__Bacteroidia	o__Bacteroidales	f__Bacteroidaceae	g__Phocaeicola	s__Phocaeicola vulgatus
d1L.bin.27	MAG	33	1380135	60235	23458	140911	2403	32.06	55.47	0	Medium-quality	p__Bacillota_C	c__Negativicutes	o__Selenomonadales	f__Selenomonadaceae	g__Megamonas	s__Megamonas funiformis
d1L.bin.36	MAG	205	2347740	16282	5217	62647	2018	58.84	84.62	2.18	Medium-quality	p__Bacillota_A	c__Clostridia	o__Oscillospirales	f__Ruminococcaceae	g__Gemmiger	s__Gemmiger sp900539695
d1L.bin.37	MAG	320	1643967	6171	2792	25954	2003	55.44	75.51	0.58	Medium-quality	p__Bacillota_C	c__Negativicutes	o__Veillonellales	f__Megasphaeraceae	g__Megasphaera	s__Megasphaera sp000417505
d1L.bin.38	MAG	62	2925659	72456	26478	279492	3405	35.9	95.44	1.4	High-quality	p__Bacillota_A	c__Clostridia	o__Lachnospirales	f__Lachnospiraceae	g__Lachnospira	s__Lachnospira sp000436475
d1L.bin.44	MAG	63	2201702	54210	16993	366859	2207	62.88	90.29	0.44	High-quality	p__Pseudomonadota	c__Gammaproteobacteria	o__Burkholderiales	f__Burkholderiaceae_A	g__Sutterella	s__Sutterella wadsworthensis_A
d1L.bin.46	MAG	53	2805739	74161	28512	276835	2165	59.61	99.24	0.34	High-quality	p__Bacteroidota	c__Bacteroidia	o__Bacteroidales	f__Rikenellaceae	g__Alistipes	s__Alistipes shahii
d1L.bin.4	MAG	77	2587455	52379	17666	111474	2259	44.8	99.64	0.23	High-quality	p__Bacillota_A	c__Clostridia	o__Lachnospirales	f__Lachnospiraceae	g__Hominisplanchenecus	s__Hominisplanchenecus faecis
d1L.bin.53	MAG	91	2403544	40768	12973	169733	2677	49.37	92.14	0	High-quality	p__Bacillota_A	c__Clostridia	o__Lachnospirales	f__Lachnospiraceae	g__Clostridium_Q	s__Clostridium_Q fessum
d1L.bin.59	MAG	83	1922178	39393	11475	139949	2245	45.61	66.21	1.09	Medium-quality	p__Bacillota_A	c__Clostridia	o__Lachnospirales	f__Lachnospiraceae	g__Blautia_A	s__Blautia_A massiliensis
d1L.bin.62	MAG	140	1209900	11582	4368	31667	2054	47.19	68.29	0.28	Medium-quality	p__Bacillota_C	c__Negativicutes	o__Veillonellales	f__Dialisteraceae	g__Dialister	s__Dialister invisus
d1L.bin.67	MAG	95	1885162	28080	10053	134118	2180	40.9	91.27	0.78	High-quality	p__Bacillota_A	c__Clostridia	o__Oscillospirales	f__Acutalibacteraceae	g__Ruminococcus_E	s__Ruminococcus_E bromii_B
d1L.bin.68	MAG	47	2447786	66691	26175	353722	2420	37.59	88.86	3.88	Medium-quality	p__Bacillota_A	c__Clostridia	o__Lachnospirales	f__Lachnospiraceae	g__Lachnospira	s__Lachnospira eligens_A
d1L.bin.69	MAG	64	2162178	43169	16877	214433	2334	58.61	86.47	1.44	Medium-quality	p__Bacillota_A	c__Clostridia	o__Oscillospirales	f__Ruminococcaceae	g__Faecalibacterium	s__Faecalibacterium prausnitzii_J
d1L.bin.73	MAG	523	1877256	3642	2246	13231	2007	34.25	56.88	0.58	Medium-quality	p__Bacillota_A	c__Clostridia	o__Lachnospirales	f__Lachnospiraceae	g__Eubacterium_G	s__Eubacterium_G ventriosum
d1L.bin.74	MAG	54	2535032	84658	27632	211858	2017	40.89	99.33	0.67	High-quality	p__Bacillota_A	c__Clostridia	o__Lachnospirales	f__Lachnospiraceae	g__Mediterraneibacter	s__Mediterraneibacter faecis
d1L.bin.77	MAG	266	1891993	9548	3419	39899	2007	57.83	78.84	1.83	Medium-quality	p__Bacillota_A	c__Clostridia	o__Oscillospirales	f__Ruminococcaceae	g__Faecalibacterium	s__Faecalibacterium prausnitzii_D
d1L.bin.79	MAG	12	1735319	260476	66873	354657	38355	53.47	98.16	0.18	High-quality	p__Bacillota_A	c__Clostridia	o__Oscillospirales	f__Acutalibacteraceae	g__CAG-217	s__CAG-217 sp000436335
d1L.bin.7	MAG	468	3791767	10514	4039	34188	2040	45.52	82.05	0.29	Medium-quality	p__Bacteroidota	c__Bacteroidia	o__Bacteroidales	f__Tannerellaceae	g__Parabacteroides	s__Parabacteroides distasonis
d1M.bin.11	MAG	194	795830	4317	2563	11417	2006	41.15	60.31	0.06	Medium-quality	p__Bacillota	c__Bacilli	o__Lactobacillales	f__Lactobacillaceae	g__Ligilactobacillus	s__Ligilactobacillus aviarius
d1M.bin.13	MAG	104	3304798	50404	13513	207821	2461	64.57	98.98	0.65	High-quality	p__Pseudomonadota	c__Alphaproteobacteria	o__Sphingomonadales	f__Sphingomonadaceae	g__Sphingomonas	s__
d1M.bin.18	MAG	64	2288769	60477	20397	158248	2235	42.01	86.18	0.64	Medium-quality	p__Bacillota_A	c__Clostridia	o__Lachnospirales	f__Lachnospiraceae	g__Dorea_A	s__Dorea_A longicatena_B
d1M.bin.24	MAG	203	2681539	19549	6201	76054	2048	51.31	61.91	0.28	Medium-quality	p__Pseudomonadota	c__Gammaproteobacteria	o__Enterobacterales	f__Enterobacteriaceae	g__Escherichia	s__Escherichia coli
d1M.bin.28	MAG	164	2872735	28447	8658	92292	2401	43.74	86.55	1.84	Medium-quality	p__Bacillota_A	c__Clostridia	o__Lachnospirales	f__Lachnospiraceae	g__Blautia_A	s__Blautia_A caecimuris
d1M.bin.31	MAG	253	2974163	17525	5542	71484	2117	42.1	87.4	4.29	Medium-quality	p__Bacillota_A	c__Clostridia	o__Lachnospirales	f__Lachnospiraceae	g__Bariatricus	s__Bariatricus comes
d1M.bin.35	MAG	417	2893477	8292	3484	48859	2004	60.23	88.05	0.17	Medium-quality	p__Desulfobacterota	c__Desulfovibrionia	o__Desulfovibrionales	f__Desulfovibrionaceae	g__Bilophila	s__Bilophila wadsworthia
d1M.bin.37	MAG	204	2831821	21517	6440	88455	2010	27.02	93.58	1.46	High-quality	p__Bacillota_A	c__Clostridia	o__Peptostreptococcales	f__Peptostreptococcaceae	g__Romboutsia	s__Romboutsia timonensis
d1M.bin.38	MAG	35	1995714	93893	32192	172785	3106	38.91	78.79	0.25	Medium-quality	p__Bacillota_A	c__Clostridia	o__Lachnospirales	f__Lachnospiraceae	g__Blautia	s__Blautia hansenii
d1M.bin.39	MAG	155	3523853	32874	11242	104268	2099	43.13	93.88	2.66	High-quality	p__Bacillota_A	c__Clostridia	o__Lachnospirales	f__Lachnospiraceae	g__Enterocloster	s__Enterocloster sp900541315
d1M.bin.3	MAG	90	2856540	44750	15853	110114	3490	45.38	80.7	0.43	Medium-quality	p__Bacteroidota	c__Bacteroidia	o__Bacteroidales	f__Bacteroidaceae	g__Prevotella	s__Prevotella sp015074785
d1M.bin.40	MAG	76	1977823	33726	14991	88121	2033	41.92	53.01	0.1	Medium-quality	p__Bacillota_A	c__Clostridia	o__Lachnospirales	f__Lachnospiraceae	g__Blautia_A	s__Blautia_A wexlerae
d1M.bin.44	MAG	38	1221704	48599	16861	102844	2229	50.5	60.6	0.02	Medium-quality	p__Pseudomonadota	c__Gammaproteobacteria	o__Burkholderiales	f__Burkholderiaceae_A	g__Parasutterella	s__Parasutterella gallistercoris
d1M.bin.55	MAG	423	3050703	9729	3361	48716	2004	30.21	85.18	0.67	Medium-quality	p__Fusobacteriota	c__Fusobacteriia	o__Fusobacteriales	f__Fusobacteriaceae	g__Fusobacterium_A	s__Fusobacterium_A ulcerans
d1M.bin.6	MAG	350	2685096	9972	3757	33771	2033	26.75	95.85	2.18	High-quality	p__Bacillota_A	c__Clostridia	o__Clostridiales	f__Clostridiaceae	g__Clostridium	s__Clostridium sp900540255
d1M.bin.8	MAG	44	2162437	68317	25228	144605	4897	41.23	71.22	2.63	Medium-quality	p__Bacillota_A	c__Clostridia	o__Lachnospirales	f__Lachnospiraceae	g__Mediterraneibacter	s__Mediterraneibacter faecis
d1N.bin.10	MAG	306	2145433	8535	3620	35109	2000	47.38	71.71	3.18	Medium-quality	p__Bacillota_A	c__Clostridia	o__Lachnospirales	f__Lachnospiraceae	g__Acetatifactor	s__Acetatifactor intestinalis
d1N.bin.11	MAG	178	1400278	9362	4098	39961	2025	42.71	85.39	0.29	Medium-quality	p__Bacillota_C	c__Negativicutes	o__Acidaminococcales	f__Acidaminococcaceae	g__URXU01	s__URXU01 sp900541915
d1N.bin.14	MAG	103	1849420	25128	8642	75926	2944	52.09	76.48	0	Medium-quality	p__Bacillota_A	c__Clostridia	o__Oscillospirales	f__Ruminococcaceae	g__Ruminococcus_C	s__Ruminococcus_C callidus
d1N.bin.15	MAG	339	2001432	7031	2924	30691	2010	29.44	82.01	3.93	Medium-quality	p__Bacillota	c__Bacilli	o__Erysipelotrichales	f__Coprobacillaceae	g__Faecalibacillus	s__Faecalibacillus intestinalis
d1N.bin.17	MAG	310	1512888	5622	2695	22613	2023	61	72.02	0.23	Medium-quality	p__Bacillota_A	c__Clostridia	o__Oscillospirales	f__Ruminococcaceae	g__Gemmiger	s__Gemmiger formicilis
d1N.bin.1	MAG	85	2670098	56986	12351	225294	2601	42.29	98.1	2.55	High-quality	p__Bacillota_A	c__Clostridia	o__Lachnospirales	f__Lachnospiraceae	g__Butyribacter	s__Butyribacter sp003529475
d1N.bin.21	MAG	36	1614157	74220	21412	240530	2542	26.57	97.07	2.93	High-quality	p__Bacillota_A	c__Clostridia	o__TANB77	f__CAG-508	g__CAG-269	s__CAG-269 sp001916005
d1N.bin.22	MAG	75	1682895	32316	12513	81614	2061	33.5	77.32	0.52	Medium-quality	p__Bacillota	c__Bacilli	o__Erysipelotrichales	f__Erysipelotrichaceae	g__Holdemanella	s__Holdemanella biformis
d1N.bin.28	MAG	45	1273485	54128	13541	171110	2347	33.07	59	0	Medium-quality	p__Bacillota_A	c__Clostridia	o__Lachnospirales	f__CAG-274	g__CAG-274	s__CAG-274 sp000432155
d1N.bin.30	MAG	45	1342301	47465	15639	126927	2145	26.94	93.12	0.96	High-quality	p__Bacillota	c__Bacilli	o__RF39	f__UBA660	g__Scybalousia	s__Scybalousia sp900542735
d1N.bin.32	MAG	76	2438540	55374	17116	173714	2231	44.76	82.55	0.61	Medium-quality	p__Bacillota_A	c__Clostridia	o__Lachnospirales	f__Lachnospiraceae	g__Butyribacter	s__Butyribacter huaianensis
d1N.bin.33	MAG	184	1881577	15362	4377	69170	2010	27.45	75.35	0.99	Medium-quality	p__Bacillota_A	c__Clostridia	o__Peptostreptococcales	f__Peptostreptococcaceae	g__Romboutsia	s__Romboutsia timonensis
d1N.bin.34	MAG	261	1332178	5607	2691	36265	2000	60.07	60.89	1.1	Medium-quality	p__Actinomycetota	c__Coriobacteriia	o__Coriobacteriales	f__Coriobacteriaceae	g__Collinsella	s__Collinsella sp905215445
d1N.bin.35	MAG	76	3434516	68464	23381	227095	3507	44.07	92.17	0.16	High-quality	p__Bacteroidota	c__Bacteroidia	o__Bacteroidales	f__Bacteroidaceae	g__Phocaeicola	s__Phocaeicola plebeius_A
d1N.bin.37	MAG	59	2316637	58997	19626	163339	3137	44.85	80.84	4.02	Medium-quality	p__Bacillota_A	c__Clostridia	o__Lachnospirales	f__Lachnospiraceae	g__Hominisplanchenecus	s__Hominisplanchenecus faecis
d1N.bin.38	MAG	24	1168663	69532	33839	211225	3115	46.63	57.92	0.08	Medium-quality	p__Bacillota_A	c__Clostridia	o__Oscillospirales	f__Ruminococcaceae	g__Ruminococcus_C	s__Ruminococcus_C sp000433635
d1N.bin.48	MAG	103	2008936	36499	9060	117675	2283	41.57	73.8	3.42	Medium-quality	p__Bacillota_A	c__Clostridia	o__Lachnospirales	f__Lachnospiraceae	g__Mediterraneibacter	s__Mediterraneibacter faecis
d1N.bin.4	MAG	200	2461083	21312	5337	81052	2015	38.56	84.66	4.23	Medium-quality	p__Bacillota_A	c__Clostridia	o__Lachnospirales	f__Lachnospiraceae	g__Blautia	s__Blautia stercoris
d1N.bin.50	MAG	15	1432422	133328	63278	240296	2278	45.58	74.03	0	Medium-quality	p__Bacillota_A	c__Clostridia	o__Oscillospirales	f__Acutalibacteraceae	g__Fimenecus	s__Fimenecus sp000432435
d1N.bin.52	MAG	284	1872081	8253	3273	28851	2013	41.92	65.93	0.8	Medium-quality	p__Bacillota_A	c__Clostridia	o__Lachnospirales	f__Lachnospiraceae	g__CAG-303	s__CAG-303 sp000437755
d1N.bin.54	MAG	8	1287206	252472	88673	519422	10420	37.16	70.31	0.01	Medium-quality	p__Bacillota_A	c__Clostridia	o__Oscillospirales	f__Acutalibacteraceae	g__Eubacterium_R	s__Eubacterium_R sp000434995
d1N.bin.55	MAG	282	1512680	5996	3127	23799	2018	50.05	54.69	0.03	Medium-quality	p__Bacillota_A	c__Clostridia	o__Lachnospirales	f__Lachnospiraceae	g__Clostridium_Q	s__Clostridium_Q fessum
d1N.bin.58	MAG	85	3508829	73523	20036	154600	2198	41.79	97.15	3.92	High-quality	p__Bacillota_A	c__Clostridia	o__Lachnospirales	f__Lachnospiraceae	g__Roseburia	s__Roseburia sp003470905
d1N.bin.60	MAG	39	2492226	118646	40525	280245	2309	41.38	93.28	1.63	High-quality	p__Bacillota_A	c__Clostridia	o__Lachnospirales	f__Lachnospiraceae	g__Coprococcus	s__Coprococcus sp900066115
d1N.bin.62	MAG	97	2766161	43583	17109	99876	2554	43.05	97.52	1.31	High-quality	p__Bacillota_A	c__Clostridia	o__Lachnospirales	f__Lachnospiraceae	g__Coprococcus	s__Coprococcus eutactus
d1N.bin.64	MAG	40	2466143	90001	33442	219719	2417	44.62	89.93	2.25	Medium-quality	p__Bacillota_A	c__Clostridia	o__Lachnospirales	f__Lachnospiraceae	g__Wujia	s__Wujia chipingensis
d1N.bin.67	MAG	197	2150440	15988	4575	70111	2086	45.62	74.72	4.92	Medium-quality	p__Bacillota_A	c__Clostridia	o__Lachnospirales	f__Lachnospiraceae	g__Blautia_A	s__Blautia_A massiliensis
d1N.bin.68	MAG	76	1887916	37459	11466	136120	2721	55.11	89.76	0.32	Medium-quality	p__Bacteroidota	c__Bacteroidia	o__Bacteroidales	f__Rikenellaceae	g__Alistipes	s__Alistipes putredinis
d1N.bin.71	MAG	416	2856250	7777	3763	69192	2019	47.65	66.24	3.19	Medium-quality	p__Bacteroidota	c__Bacteroidia	o__Bacteroidales	f__Bacteroidaceae	g__Bacteroides	s__Bacteroides uniformis
d1N.bin.80	MAG	56	2173935	61761	23108	181901	2905	63.12	76.01	0.27	Medium-quality	p__Actinomycetota	c__Coriobacteriia	o__Coriobacteriales	f__Eggerthellaceae	g__Adlercreutzia	s__Adlercreutzia equolifaciens
d1O.bin.11	MAG	101	3568292	59447	17354	144698	2105	41.76	100	2.57	High-quality	p__Bacillota_A	c__Clostridia	o__Lachnospirales	f__Lachnospiraceae	g__Roseburia	s__Roseburia sp003470905
d1O.bin.15	MAG	106	3018089	58668	14274	145412	2212	47.19	88.87	1.64	Medium-quality	p__Bacillota_A	c__Clostridia	o__Lachnospirales	f__Lachnospiraceae	g__Acetatifactor	s__Acetatifactor sp900066565
d1O.bin.16	MAG	243	2486637	15203	4520	67546	2014	63.38	90.9	2.03	High-quality	p__Actinomycetota	c__Coriobacteriia	o__Coriobacteriales	f__Eggerthellaceae	g__Adlercreutzia	s__Adlercreutzia equolifaciens
d1O.bin.18	MAG	42	2556263	82602	31039	429819	4258	37.61	91.36	1.62	High-quality	p__Bacillota_A	c__Clostridia	o__Lachnospirales	f__Lachnospiraceae	g__Lachnospira	s__Lachnospira eligens_A
d1O.bin.20	MAG	141	2285132	24197	7823	88216	2014	41.34	86.59	1.45	Medium-quality	p__Bacillota_A	c__Clostridia	o__Lachnospirales	f__Lachnospiraceae	g__RUG115	s__RUG115 sp900066395
d1O.bin.21	MAG	67	2732499	70590	25305	171972	2170	40.55	99.98	0.04	High-quality	p__Bacillota_A	c__Clostridia	o__Lachnospirales	f__Lachnospiraceae	g__Eubacterium_F	s__Eubacterium_F sp003491505
d1O.bin.24	MAG	368	1984041	6483	2835	19096	2005	60.65	68.07	2.72	Medium-quality	p__Bacteroidota	c__Bacteroidia	o__Bacteroidales	f__Rikenellaceae	g__Alistipes	s__Alistipes communis
d1O.bin.25	MAG	308	1997028	8496	3339	35606	2104	49.96	81.69	0.07	Medium-quality	p__Bacillota_A	c__Clostridia	o__Lachnospirales	f__Lachnospiraceae	g__Clostridium_Q	s__Clostridium_Q fessum
d1O.bin.33	MAG	28	2083698	154100	26040	291306	4096	56.58	60.73	0.08	Medium-quality	p__Bacteroidota	c__Bacteroidia	o__Bacteroidales	f__Bacteroidaceae	g__Prevotella	s__Prevotella massiliensis
d1O.bin.36	MAG	312	2206109	9479	3295	37957	2000	37.89	85.76	3.36	Medium-quality	p__Bacillota_A	c__Clostridia	o__Lachnospirales	f__Lachnospiraceae	g__Anaerostipes	s__Anaerostipes hadrus
d1O.bin.37	MAG	255	1636965	7618	3352	25999	2001	40.15	82.84	3.32	Medium-quality	p__Bacillota	c__Bacilli	o__Lactobacillales	f__Streptococcaceae	g__Streptococcus	s__Streptococcus salivarius
d1O.bin.38	MAG	247	2993177	17730	5944	96225	2066	44.92	85.02	3.1	Medium-quality	p__Bacteroidota	c__Bacteroidia	o__Bacteroidales	f__Bacteroidaceae	g__Phocaeicola	s__Phocaeicola plebeius_A
d1O.bin.43	MAG	26	1887989	176538	27235	241850	15520	54.8	85.63	0.07	Medium-quality	p__Bacteroidota	c__Bacteroidia	o__Bacteroidales	f__Rikenellaceae	g__Alistipes	s__Alistipes putredinis
d1O.bin.44	MAG	54	2863031	73174	27727	160323	5022	45.52	83.19	1.32	Medium-quality	p__Bacteroidota	c__Bacteroidia	o__Bacteroidales	f__Bacteroidaceae	g__Prevotella	s__Prevotella sp015074785
d1O.bin.46	MAG	31	2661452	119693	34298	308081	20985	41.67	89.92	0.19	Medium-quality	p__Bacillota_A	c__Clostridia	o__Lachnospirales	f__Lachnospiraceae	g__Agathobacter	s__Agathobacter rectalis
d1O.bin.49	MAG	105	3718161	78369	16285	350241	2134	42.23	92.54	2.33	High-quality	p__Bacteroidota	c__Bacteroidia	o__Bacteroidales	f__Bacteroidaceae	g__Phocaeicola	s__Phocaeicola massiliensis
d1O.bin.50	MAG	207	2235232	13999	4954	66074	2055	60.94	84.63	1.39	Medium-quality	p__Bacillota_A	c__Clostridia	o__Oscillospirales	f__Ruminococcaceae	g__Gemmiger	s__Gemmiger formicilis
d1O.bin.56	MAG	104	3103037	58356	14085	150110	2035	40.48	83.14	2.82	Medium-quality	p__Bacteroidota	c__Bacteroidia	o__Bacteroidales	f__Bacteroidaceae	g__Phocaeicola	s__Phocaeicola coprocola
d1O.bin.59	MAG	191	2481796	18996	6035	85773	2107	55.3	91.3	1.7	High-quality	p__Bacteroidota	c__Bacteroidia	o__Bacteroidales	f__Rikenellaceae	g__Alistipes_A	s__Alistipes_A indistinctus
d1O.bin.60	MAG	29	2009097	104103	33521	351418	2871	43.43	96.77	0.17	High-quality	p__Bacillota_C	c__Negativicutes	o__Acidaminococcales	f__Acidaminococcaceae	g__Phascolarctobacterium	s__Phascolarctobacterium faecium
d1O.bin.68	MAG	64	2056706	51618	17483	181863	2150	58.68	83.02	2.69	Medium-quality	p__Bacillota_A	c__Clostridia	o__Oscillospirales	f__Oscillospiraceae	g__ER4	s__ER4 sp000765235
d1O.bin.6	MAG	348	2079796	7401	3063	29256	2004	44.66	68.84	0.95	Medium-quality	p__Bacillota_A	c__Clostridia	o__Lachnospirales	f__Lachnospiraceae	g__Agathobacter	s__Agathobacter faecis
d1O.bin.71	MAG	57	1730284	38126	17950	153586	3255	61.8	90.62	2.31	High-quality	p__Bacillota_A	c__Clostridia	o__Oscillospirales	f__Oscillospiraceae	g__Vescimonas	s__Vescimonas sp001916855
d1O.bin.73	MAG	281	1752865	7503	3344	25783	2002	34.58	73.19	2.15	Medium-quality	p__Bacillota_A	c__Clostridia	o__Lachnospirales	f__Lachnospiraceae	g__Eubacterium_G	s__Eubacterium_G ventriosum
d1O.bin.78	MAG	178	2131971	15591	5800	76273	2044	58.55	79.01	4.35	Medium-quality	p__Bacillota_A	c__Clostridia	o__Oscillospirales	f__Ruminococcaceae	g__Faecalibacterium	s__Faecalibacterium prausnitzii
d1O.bin.7	MAG	131	2086759	24698	7441	91643	2288	60.22	92.82	0.89	High-quality	p__Actinomycetota	c__Actinomycetia	o__Actinomycetales	f__Bifidobacteriaceae	g__Bifidobacterium	s__Bifidobacterium longum
d1O.bin.81	MAG	176	2813018	24172	7410	69496	2044	42	80.5	2.04	Medium-quality	p__Bacillota_A	c__Clostridia	o__Lachnospirales	f__Lachnospiraceae	g__Roseburia	s__Roseburia inulinivorans
d1O.bin.85	MAG	276	1263060	5282	2514	22904	2007	59.23	54.13	0.53	Medium-quality	p__Bacillota_A	c__Clostridia	o__Oscillospirales	f__Butyricicoccaceae	g__Agathobaculum	s__Agathobaculum sp900544475
d1O.bin.87	MAG	174	3978065	38393	10852	124856	2013	59.96	99.22	3.18	High-quality	p__Desulfobacterota	c__Desulfovibrionia	o__Desulfovibrionales	f__Desulfovibrionaceae	g__Bilophila	s__Bilophila wadsworthia
d1O.bin.88	MAG	27	1561128	82754	28805	194493	8237	49.84	74.87	0.28	Medium-quality	p__Pseudomonadota	c__Gammaproteobacteria	o__Burkholderiales	f__Burkholderiaceae_A	g__Parasutterella	s__Parasutterella excrementihominis
d1O.bin.8	MAG	20	1528374	113766	46489	205646	5203	38.07	74.56	0.14	Medium-quality	p__Bacillota_A	c__Clostridia	o__Oscillospirales	f__Acutalibacteraceae	g__Eubacterium_R	s__Eubacterium_R sp000436835
d1O.bin.93	MAG	184	1058590	7421	2899	24607	2004	39.67	62.77	1.01	Medium-quality	p__Bacillota_C	c__Negativicutes	o__Veillonellales	f__Veillonellaceae	g__Veillonella	s__Veillonella atypica
d21A.bin.12	MAG	71	1137683	33371	5880	131330	2061	34.09	51.87	0.06	Medium-quality	p__Bacillota	c__Bacilli	o__Lactobacillales	f__Lactobacillaceae	g__Lactobacillus	s__Lactobacillus johnsonii
d21A.bin.5	MAG	484	2143655	4843	2542	14733	2025	54.34	77.08	2.46	Medium-quality	p__Actinomycetota	c__Actinomycetia	o__Mycobacteriales	f__Mycobacteriaceae	g__Corynebacterium	s__Corynebacterium glutamicum
d21B.bin.11	MAG	322	2549847	11037	3812	38843	2016	64.78	90.38	1.36	High-quality	p__Bacillota_A	c__Clostridia	o__Oscillospirales	f__Oscillospiraceae	g__Flavonifractor	s__Flavonifractor avistercoris
d21B.bin.20	MAG	328	1248051	3866	2310	15384	2008	31.33	78.64	4.23	Medium-quality	p__Bacillota	c__Bacilli	o__RF39	f__UBA660	g__Coprosoma	s__Coprosoma intestinipullorum
d21B.bin.8	MAG	235	2204047	13419	4364	73114	2077	58.05	72.05	1.47	Medium-quality	p__Bacillota_A	c__Clostridia	o__Oscillospirales	f__Ruminococcaceae	g__Gemmiger	s__Gemmiger formicilis_B
d21E.bin.16	MAG	80	1792395	35761	11736	94563	2055	26.55	97.57	2.17	High-quality	p__Bacillota_A	c__Clostridia	o__TANB77	f__CAG-508	g__CAG-269	s__CAG-269 sp944387565
d21E.bin.22	MAG	53	2935354	110508	28046	226570	3018	56.67	99.64	1.49	High-quality	p__Bacillota_A	c__Clostridia	o__Oscillospirales	f__Butyricicoccaceae	g__Agathobaculum	s__Agathobaculum pullistercoris
d21E.bin.33	MAG	15	1701201	169089	65064	279202	16542	54.29	91.48	0.01	High-quality	p__Bacillota_A	c__Clostridia	o__Christensenellales	f__UBA3700	g__Ornithoclostridium	s__Ornithoclostridium excrementipullorum
d21E.bin.35	MAG	398	1847366	5287	2528	28259	2002	54.83	79.68	1.68	Medium-quality	p__Actinomycetota	c__Actinomycetia	o__Mycobacteriales	f__Mycobacteriaceae	g__Corynebacterium	s__Corynebacterium stationis
d21E.bin.41	MAG	255	944846	3788	2346	15436	2013	52.35	54.08	0	Medium-quality	p__Bacillota_A	c__Clostridia	o__Christensenellales	f__UBA3700	g__Alloclostridium	s__Alloclostridium intestinigallinarum
d21E.bin.48	MAG	570	2535972	4885	2460	30946	2001	44.68	69.66	3.53	Medium-quality	p__Bacillota_A	c__Clostridia	o__Lachnospirales	f__Lachnospiraceae	g__Blautia	s__Blautia ornithocaccae
d21E.bin.57	MAG	153	2852132	27597	9235	83877	2038	55.24	91.44	1.89	High-quality	p__Bacillota_A	c__Clostridia	o__Oscillospirales	f__Ruminococcaceae	g__Anaerotruncus	s__Anaerotruncus colihominis
d21E.bin.58	MAG	139	1863338	18378	6491	58780	2063	39.15	89.1	2.37	Medium-quality	p__Cyanobacteriota	c__Vampirovibrionia	o__Gastranaerophilales	f__RUG14156	g__Galligastranaerophilus	s__Galligastranaerophilus faecipullorum
d21E.bin.60	MAG	418	2583878	8401	2988	37264	2000	59.45	86.31	2.46	Medium-quality	p__Bacillota_A	c__Clostridia	o__Oscillospirales	f__Oscillospiraceae	g__Flavonifractor	s__Flavonifractor sp944385615
d21E.bin.65	MAG	159	1403773	11568	4370	30798	2006	54.53	64.46	2.89	Medium-quality	p__Bacillota_A	c__Clostridia	o__Christensenellales	f__Borkfalkiaceae	g__Gallimonas	s__Gallimonas sp017887095
d21E.bin.6	MAG	161	2339242	22557	7369	55195	2092	63.58	87.09	1.3	Medium-quality	p__Bacillota_A	c__Clostridia	o__Oscillospirales	f__Ruminococcaceae	g__Faecalibacterium	s__Faecalibacterium gallistercoris
d21E.bin.74	MAG	26	929035	51764	17447	130009	5364	36.79	97.7	0.26	High-quality	p__Bacillota_A	c__Clostridia	o__Christensenellales	f__UBA1242	g__UMGS687	s__UMGS687 sp944380415
d21F.bin.13	MAG	40	1940349	86443	25934	161202	2398	35.03	92.7	0	High-quality	p__Cyanobacteriota	c__Vampirovibrionia	o__Gastranaerophilales	f__Gastranaerophilaceae	g__Stercorousia	s__Stercorousia sp944324305
d21F.bin.23	MAG	268	2034754	10321	3472	57896	2000	54.92	80.5	0.28	Medium-quality	p__Actinomycetota	c__Actinomycetia	o__Mycobacteriales	f__Mycobacteriaceae	g__Corynebacterium	s__Corynebacterium stationis
d21F.bin.31	MAG	69	1598744	53366	9987	160991	2114	29.16	93.95	1.43	High-quality	p__Bacillota	c__Bacilli	o__RF39	f__UBA660	g__Faecimonas	s__Faecimonas intestinavium
d21F.bin.35	MAG	223	1947561	11294	4296	62372	2023	60.13	85.19	2.32	Medium-quality	p__Bacillota_A	c__Clostridia	o__Oscillospirales	f__Oscillospiraceae	g__Enterenecus	s__Enterenecus avicola
d21F.bin.36	MAG	280	2784062	15759	4122	98583	2017	49.44	89.18	4.92	Medium-quality	p__Bacillota_A	c__Clostridia	o__Lachnospirales	f__Lachnospiraceae	g__Fusicatenibacter	s__Fusicatenibacter sp900543115
d21F.bin.38	MAG	700	3255610	5015	2657	30696	2001	51.38	77.48	1.26	Medium-quality	p__Pseudomonadota	c__Gammaproteobacteria	o__Enterobacterales	f__Enterobacteriaceae	g__Escherichia	s__Escherichia coli
d21F.bin.3	MAG	79	2513841	57725	15180	129596	2003	61.95	89.03	2.3	Medium-quality	p__Bacillota_A	c__Clostridia	o__Oscillospirales	f__Oscillospiraceae	g__Lawsonibacter	s__Lawsonibacter sp900545895
d21F.bin.42	MAG	307	2398445	11312	3615	44802	2007	48.73	80.02	3.44	Medium-quality	p__Bacillota_A	c__Clostridia	o__Lachnospirales	f__Lachnospiraceae	g__Mediterraneibacter	s__Mediterraneibacter excrementipullorum
d21F.bin.45	MAG	412	2069838	5831	2549	55809	2000	51.77	57.6	0.17	Medium-quality	p__Bacillota_A	c__Clostridia	o__Lachnospirales	f__Lachnospiraceae	g__Fusicatenibacter	s__Fusicatenibacter intestinigallinarum
d21F.bin.46	MAG	195	2382626	17909	5530	58594	2028	45.04	85.26	1.13	Medium-quality	p__Bacillota_A	c__Clostridia	o__Lachnospirales	f__Anaerotignaceae	g__Anaerotignum	s__Anaerotignum lactatifermentans
d21F.bin.54	MAG	213	951220	4740	2556	14670	2003	27.62	68.81	0.67	Medium-quality	p__Bacillota	c__Bacilli	o__RF39	f__UBA660	g__Onthousia	s__Onthousia sp944351375
d21F.bin.55	MAG	77	1628875	28076	9683	184174	2612	54.89	68.96	0.21	Medium-quality	p__Bacillota_A	c__Clostridia	o__Oscillospirales	f__Butyricicoccaceae	g__Butyricicoccus	s__Butyricicoccus pullicaecorum
d21F.bin.66	MAG	419	2112981	5897	2657	49439	2005	49.03	71.72	4.15	Medium-quality	p__Bacillota_A	c__Clostridia	o__Lachnospirales	f__Lachnospiraceae	g__Merdimonas	s__Merdimonas faecis
d21F.bin.67	MAG	131	2041467	24077	6767	74333	2124	40.44	83.13	0.01	Medium-quality	p__Bacillota_A	c__Clostridia	o__Oscillospirales	f__Acutalibacteraceae	g__Limousia	s__Limousia pullorum
d21F.bin.68	MAG	203	2315062	14746	5679	65023	2004	63.04	80.94	1.82	Medium-quality	p__Bacillota_A	c__Clostridia	o__Oscillospirales	f__Ruminococcaceae	g__Gemmiger	s__Gemmiger avistercoris
d21F.bin.6	MAG	338	1739422	5979	2677	35204	2008	53.52	58.15	0.65	Medium-quality	p__Bacillota_A	c__Clostridia	o__Oscillospirales	f__Acutalibacteraceae	g__Heritagella	s__Heritagella sp905215105
d21F.bin.76	MAG	43	1956809	59041	29212	115383	4149	43.66	98.86	0.86	High-quality	p__Bacillota	c__Bacilli	o__Erysipelotrichales	f__Erysipelotrichaceae	g__Massilicoli	s__Massilicoli timonensis
d21F.bin.83	MAG	149	2765381	32010	9585	92501	2002	31.17	99.82	2.42	High-quality	p__Bacillota	c__Bacilli	o__Erysipelotrichales	f__Coprobacillaceae	g__Massilimicrobiota	s__Massilimicrobiota merdigallinarum
d21F.bin.88	MAG	121	1639426	21618	5628	158494	2039	54.5	91.98	0.43	High-quality	p__Bacillota_A	c__Clostridia	o__Christensenellales	f__UBA3700	g__Ornithoclostridium	s__Ornithoclostridium excrementipullorum
d21J.bin.12	MAG	38	1554346	52968	23627	116422	3496	57.4	77	0.17	Medium-quality	p__Bacillota_A	c__Clostridia	o__Oscillospirales	f__Butyricicoccaceae	g__Agathobaculum	s__Agathobaculum intestinipullorum
d21J.bin.17	MAG	273	1670955	7823	3056	23422	2019	36.13	78.28	2.48	Medium-quality	p__Bacillota	c__Bacilli	o__Staphylococcales	f__Salinicoccaceae	g__Jeotgalicoccus	s__Jeotgalicoccus meleagridis
d21J.bin.21	MAG	140	1412933	15808	4770	43717	2007	32.72	95.91	2.66	High-quality	p__Bacillota_A	c__Clostridia	o__TANB77	f__CAG-508	g__CAG-273	s__CAG-273 sp944393505
d21J.bin.23	MAG	194	2870597	25995	6905	99836	2020	59.27	93.77	2.38	High-quality	p__Bacillota_A	c__Clostridia	o__Oscillospirales	f__Oscillospiraceae	g__Flavonifractor	s__Flavonifractor avicola
d21J.bin.24	MAG	341	1528586	5034	2558	26005	2033	56.55	63.15	1.74	Medium-quality	p__Bacillota_A	c__Clostridia	o__Oscillospirales	f__Oscillospiraceae	g__Faecousia	s__Faecousia gallistercoris
d21J.bin.26	MAG	187	1549524	12076	3824	55471	2016	39.67	80.04	3.72	Medium-quality	p__Bacillota	c__Bacilli	o__Lactobacillales	f__Aerococcaceae	g__Aerococcus	s__Aerococcus urinaeequi
d21J.bin.28	MAG	220	2354825	15722	5050	65679	2136	54.02	78.74	0.66	Medium-quality	p__Actinomycetota	c__Actinomycetia	o__Mycobacteriales	f__Mycobacteriaceae	g__Corynebacterium	s__
d21J.bin.29	MAG	323	2477894	10307	3671	74553	2020	44.06	89.07	1.34	Medium-quality	p__Bacillota	c__Bacilli	o__Lactobacillales	f__Enterococcaceae	g__Enterococcus_C	s__Enterococcus_C diestrammenae_A
d21J.bin.32	MAG	387	2034659	5902	2858	25106	2006	54.24	67.07	2.75	Medium-quality	p__Actinomycetota	c__Actinomycetia	o__Mycobacteriales	f__Mycobacteriaceae	g__Corynebacterium	s__Corynebacterium glutamicum
d21J.bin.39	MAG	130	1873958	25652	6088	133644	2056	37.27	97.49	0.32	High-quality	p__Bacillota_A	c__Clostridia	o__Tissierellales	f__Peptoniphilaceae	g__Gallicola	s__Gallicola sp012798975
d21J.bin.3	MAG	358	1391671	4287	2355	17559	2002	33.18	62.2	0.06	Medium-quality	p__Bacillota_A	c__Clostridia	o__Oscillospirales	f__Acutalibacteraceae	g__RGIG7067	s__RGIG7067 sp944384895
d21J.bin.41	MAG	66	1732669	118162	12928	244897	2003	26.81	93.95	1.27	High-quality	p__Bacillota_A	c__Clostridia	o__TANB77	f__CAG-465	g__CAG-465	s__CAG-465 sp944383015
d21J.bin.44	MAG	301	2004432	8387	3294	38575	2003	54.82	81.67	3.49	Medium-quality	p__Actinomycetota	c__Actinomycetia	o__Mycobacteriales	f__Mycobacteriaceae	g__Corynebacterium	s__Corynebacterium stationis
d21J.bin.46	MAG	393	2967736	10179	3452	74621	2017	36.17	90.04	1.71	High-quality	p__Bacillota_A	c__Clostridia	o__Lachnospirales	f__Lachnospiraceae	g__Fimimorpha	s__Fimimorpha faecalis
d21J.bin.48	MAG	263	2605789	15215	4412	65023	2015	43.69	83.98	1.67	Medium-quality	p__Bacillota	c__Bacilli	o__Lactobacillales	f__Enterococcaceae	g__Enterococcus_D	s__Enterococcus_D casseliflavus
d21J.bin.51	MAG	231	2865673	18546	5334	88451	2006	52.67	83.46	1.6	Medium-quality	p__Bacillota_A	c__Clostridia	o__Oscillospirales	f__Oscillospiraceae	g__Faecousia	s__Faecousia faecavium
d21J.bin.67	MAG	166	545777	3312	2206	7590	2004	31.08	61.35	0.59	Medium-quality	p__Bacillota_A	c__Clostridia	o__Christensenellales	f__UBA1242	g__UBA6345	s__UBA6345 sp944380265
d21K.bin.28	MAG	200	792956	4369	2408	13709	2000	34.93	59.06	0.46	Medium-quality	p__Bacillota	c__Bacilli	o__RF39	f__UBA660	g__Faecenecus	s__Faecenecus gallistercoris
d21K.bin.7	MAG	164	1867638	19414	4495	60492	2003	30.78	90.2	4.01	High-quality	p__Bacillota	c__Bacilli	o__RF39	f__UBA660	g__Coprosoma	s__Coprosoma intestinipullorum
d21L.bin.14	MAG	382	1484460	4115	2425	13175	2001	60.55	61.02	1.2	Medium-quality	p__Bacillota_A	c__Clostridia	o__Oscillospirales	f__Acutalibacteraceae	g__Acutalibacter	s__Acutalibacter stercoravium
d21L.bin.16	MAG	306	1392350	4785	2640	16879	2043	53.45	64.84	0.18	Medium-quality	p__Bacillota_A	c__Clostridia	o__Oscillospirales	f__Acutalibacteraceae	g__Heritagella	s__Heritagella sp905215105
d21L.bin.2	MAG	399	2804254	9295	3504	34935	2053	41.61	78.22	3.13	Medium-quality	p__Bacillota	c__Bacilli	o__Bacillales	f__Planococcaceae	g__Sporosarcina	s__Sporosarcina psychrophila_A
d21L.bin.5	MAG	84	1782902	43090	9370	129517	2094	34.2	89.42	0.2	Medium-quality	p__Bacillota	c__Bacilli	o__Lactobacillales	f__Lactobacillaceae	g__Lactobacillus	s__Lactobacillus johnsonii
d21L.bin.7	MAG	344	2023354	6757	3074	30018	2013	50.09	80.28	0.53	Medium-quality	p__Bacillota_A	c__Clostridia	o__Lachnospirales	f__Lachnospiraceae	g__Ruminococcus_G	s__Ruminococcus_G avistercoris
d21M.bin.6	MAG	151	1423315	13318	4573	61497	2121	33.29	74.87	3.24	Medium-quality	p__Bacillota	c__Bacilli	o__Lactobacillales	f__Lactobacillaceae	g__Ligilactobacillus	s__Ligilactobacillus salivarius
d21N.bin.12	MAG	159	1382425	11807	3892	56005	2040	32.73	83.26	0.94	Medium-quality	p__Bacillota	c__Bacilli	o__Lactobacillales	f__Lactobacillaceae	g__Ligilactobacillus	s__Ligilactobacillus salivarius
d21N.bin.8	MAG	241	1975851	10401	3850	49028	2097	54.9	80.03	0.44	Medium-quality	p__Actinomycetota	c__Actinomycetia	o__Mycobacteriales	f__Mycobacteriaceae	g__Corynebacterium	s__Corynebacterium stationis
d21O.bin.11	MAG	72	2164628	43707	17209	166936	2194	64.31	99.96	0.19	High-quality	p__Actinomycetota	c__Actinomycetia	o__Actinomycetales	f__Bifidobacteriaceae	g__Bifidobacterium	s__Bifidobacterium pullorum_B
d21O.bin.12	MAG	25	1569396	89298	37291	173762	5308	40.26	97.1	0.07	High-quality	p__Bacillota	c__Bacilli	o__Lactobacillales	f__Lactobacillaceae	g__Ligilactobacillus	s__Ligilactobacillus aviarius
d21O.bin.16	MAG	312	2151856	8946	3170	36502	2015	54.84	82.33	0.83	Medium-quality	p__Actinomycetota	c__Actinomycetia	o__Mycobacteriales	f__Mycobacteriaceae	g__Corynebacterium	s__Corynebacterium stationis
d21O.bin.1	MAG	170	1420107	10570	4363	46087	2032	58.24	92.67	1.06	High-quality	p__Bacillota_A	c__Clostridia	o__Christensenellales	f__CAG-917	g__Limadaptatus	s__Limadaptatus stercoravium
d21O.bin.21	MAG	81	2725668	50871	17198	169201	2841	51.33	90.78	2.18	High-quality	p__Bacillota_A	c__Clostridia	o__Lachnospirales	f__Lachnospiraceae	g__Mediterraneibacter	s__Mediterraneibacter faecigallinarum
d21O.bin.27	MAG	297	2472218	11415	3823	47796	2006	62.6	93.17	2.19	High-quality	p__Bacillota_A	c__Clostridia	o__Oscillospirales	f__Ruminococcaceae	g__Gemmiger	s__Gemmiger avistercoris
d21O.bin.31	MAG	385	3068137	11573	3604	57862	2001	45.18	85.52	0.25	Medium-quality	p__Bacillota_A	c__Clostridia	o__Lachnospirales	f__Lachnospiraceae	g__Blautia	s__Blautia merdipullorum
d21O.bin.36	MAG	188	1038981	6521	2976	35488	2021	34.91	85.28	2.59	Medium-quality	p__Bacillota	c__Bacilli	o__RF39	f__UBA660	g__Faecenecus	s__Faecenecus sp944358775
d21O.bin.9	MAG	525	2512240	5454	2601	28055	2000	59.65	76.05	4.72	Medium-quality	p__Bacillota_A	c__Clostridia	o__Oscillospirales	f__Oscillospiraceae	g__Flavonifractor	s__Flavonifractor sp944385615
d28A.bin.13	MAG	80	2942651	68831	20438	150279	2030	48.7	88.46	0.09	Medium-quality	p__Bacillota_A	c__Clostridia	o__Lachnospirales	f__Lachnospiraceae	g__Mediterraneibacter	s__Mediterraneibacter stercoravium
d28A.bin.14	MAG	63	1368064	31387	12748	85326	2050	26.08	93.6	2.04	High-quality	p__Bacillota	c__Bacilli	o__RF39	f__UBA660	g__RUG591	s__RUG591 sp944350445
d28A.bin.16	MAG	16	1179329	117146	42206	209022	7067	45.82	82.58	0	Medium-quality	p__Bacillota_A	c__Clostridia	o__Christensenellales	f__CAG-314	g__Fimimonas	s__Fimimonas gallinarum
d28A.bin.1	MAG	51	2562772	79981	22822	264351	3788	58.33	99.97	0.35	High-quality	p__Bacteroidota	c__Bacteroidia	o__Bacteroidales	f__Rikenellaceae	g__Alistipes_A	s__Alistipes_A ihumii
d28A.bin.21	MAG	99	2438146	37284	13613	122449	2347	63.69	95.44	1.69	High-quality	p__Bacillota_A	c__Clostridia	o__Oscillospirales	f__Ruminococcaceae	g__Gemmiger	s__Gemmiger stercoripullorum
d28A.bin.35	MAG	63	2770801	98104	28045	201481	2158	61.5	93.82	1.23	High-quality	p__Bacillota_A	c__Clostridia	o__Christensenellales	f__CAG-74	g__Limiplasma	s__Limiplasma merdipullorum
d28A.bin.37	MAG	443	2127792	5490	2589	35656	2005	57.69	60.62	1.58	Medium-quality	p__Bacillota_A	c__Clostridia	o__Oscillospirales	f__Oscillospiraceae	g__Pelethomonas	s__Pelethomonas sp017887695
d28A.bin.40	MAG	339	1968681	6602	3060	31553	2019	65.07	81.04	3.57	Medium-quality	p__Bacillota_A	c__Clostridia	o__Oscillospirales	f__Ruminococcaceae	g__Faecalibacterium	s__Faecalibacterium gallistercoris
d28A.bin.42	MAG	113	664827	7145	2929	27640	2007	37.38	84.09	0.23	Medium-quality	p__Bacillota_A	c__Clostridia	o__Christensenellales	f__UBA1242	g__UMGS687	s__UMGS687 sp944380415
d28A.bin.46	MAG	304	2151460	9328	3512	41164	2005	52.48	77.76	1.84	Medium-quality	p__Bacillota_A	c__Clostridia	o__Oscillospirales	f__Acutalibacteraceae	g__Heritagella	s__Heritagella sp905215105
d28A.bin.49	MAG	30	1751123	119300	38683	222156	2013	25.61	80.36	0.89	Medium-quality	p__Bacillota_A	c__Clostridia	o__TANB77	f__CAG-508	g__Scatovivens	s__Scatovivens faecipullorum
d28A.bin.52	MAG	44	4168834	171810	50873	274925	4212	45.14	98.43	0.13	High-quality	p__Bacteroidota	c__Bacteroidia	o__Bacteroidales	f__Tannerellaceae	g__Parabacteroides	s__Parabacteroides merdae
d28A.bin.53	MAG	115	1526478	20837	5615	76452	2045	36.93	81.04	0.28	Medium-quality	p__Bacillota	c__Bacilli	o__Lactobacillales	f__Lactobacillaceae	g__Lactobacillus	s__Lactobacillus crispatus
d28A.bin.56	MAG	392	2689558	9026	3305	36288	2017	47.74	84.72	1.54	Medium-quality	p__Bacillota_A	c__Clostridia	o__Lachnospirales	f__Lachnospiraceae	g__Mediterraneibacter	s__Mediterraneibacter faecipullorum
d28A.bin.57	MAG	112	1894233	27932	8175	153311	2346	56.16	96.98	0.31	High-quality	p__Bacillota_A	c__Clostridia	o__Oscillospirales	f__Oscillospiraceae	g__Faecousia	s__Faecousia excrementipullorum
d28A.bin.5	MAG	96	1466127	21723	8066	80221	2215	58.08	95.01	0.62	High-quality	p__Bacillota_A	c__Clostridia	o__Christensenellales	f__CAG-917	g__Limadaptatus	s__Limadaptatus stercoravium
d28A.bin.60	MAG	251	2157618	11566	4225	44501	2023	63.81	76.6	2.78	Medium-quality	p__Bacillota_A	c__Clostridia	o__Oscillospirales	f__Oscillospiraceae	g__Pelethomonas	s__Pelethomonas intestinigallinarum
d28A.bin.64	MAG	139	1059251	10216	3515	39680	2076	29.72	82.09	2.16	Medium-quality	p__Bacillota	c__Bacilli	o__RF39	f__UBA660	g__RUG12867	s__RUG12867 sp944364705
d28A.bin.7	MAG	248	1595263	7926	3284	26653	2014	54.13	89.64	0.83	Medium-quality	p__Bacillota	c__Bacilli	o__Erysipelotrichales	f__Erysipelotrichaceae	g__Merdibacter	s__Merdibacter merdigallinarum
d28A.bin.85	MAG	342	1668278	5402	2656	23462	2002	62.13	69.65	0.74	Medium-quality	p__Bacillota_A	c__Clostridia	o__Oscillospirales	f__Acutalibacteraceae	g__UBA1417	s__UBA1417 sp900552925
d28A.bin.86	MAG	135	2302167	24237	8236	79655	2296	62.57	97.05	0.98	High-quality	p__Bacillota_A	c__Clostridia	o__Oscillospirales	f__Oscillospiraceae	g__Avoscillospira	s__Avoscillospira stercorigallinarum
d28A.bin.91	MAG	123	2824902	33957	12351	107988	2159	51.18	92.58	0.87	High-quality	p__Bacillota_A	c__Clostridia	o__Lachnospirales	f__Lachnospiraceae	g__Mediterraneibacter	s__Mediterraneibacter faecigallinarum
d28A.bin.92	MAG	328	1201449	3824	2353	11401	2000	31.87	56.4	0.35	Medium-quality	p__Bacillota	c__Bacilli	o__Erysipelotrichales	f__Coprobacillaceae	g__Massilimicrobiota	s__Massilimicrobiota merdigallinarum
d28A.bin.98	MAG	112	1611692	20408	6925	74602	2050	51.4	90.32	0.03	High-quality	p__Bacillota_A	c__Clostridia	o__Christensenellales	f__Borkfalkiaceae	g__Coproplasma	s__Coproplasma stercoripullorum
d28B.bin.16	MAG	22	2020357	118925	56746	352495	3967	49.45	94.22	0.06	High-quality	p__Bacillota_A	c__Clostridia	o__Oscillospirales	f__Acutalibacteraceae	g__Fimenecus	s__Fimenecus excrementavium
d28B.bin.1	MAG	347	1898374	6465	2754	29204	2000	61.58	76.11	4.23	Medium-quality	p__Bacillota_A	c__Clostridia	o__Oscillospirales	f__Ruminococcaceae	g__Faecalibacterium	s__Faecalibacterium gallinarum
d28B.bin.21	MAG	309	2053955	8420	3185	38023	2060	64.69	81.81	2.32	Medium-quality	p__Bacillota_A	c__Clostridia	o__Oscillospirales	f__Ruminococcaceae	g__Faecalibacterium	s__Faecalibacterium gallistercoris
d28B.bin.33	MAG	83	3064150	74042	17584	144097	2093	43.31	95.51	0	High-quality	p__Bacteroidota	c__Bacteroidia	o__Bacteroidales	f__Barnesiellaceae	g__Barnesiella	s__Barnesiella intestinihominis
d28B.bin.6	MAG	151	878418	7878	2832	30152	2003	40.78	74.52	0.88	Medium-quality	p__Bacillota	c__Bacilli	o__Lactobacillales	f__Lactobacillaceae	g__Ligilactobacillus	s__Ligilactobacillus aviarius
d28C.bin.25	MAG	394	1828040	5204	2629	17872	2001	65.06	61.65	0.63	Medium-quality	p__Bacillota_A	c__Clostridia	o__Oscillospirales	f__Oscillospiraceae	g__Flavonifractor	s__Flavonifractor avistercoris
d28C.bin.26	MAG	142	1395392	12519	5028	35633	2215	57.33	74.96	0.03	Medium-quality	p__Bacillota_A	c__Clostridia	o__Christensenellales	f__UBA3700	g__Ornithoclostridium	s__Ornithoclostridium sp944380285
d28C.bin.27	MAG	114	2310425	26933	10901	132205	2226	63.3	94.31	1.25	High-quality	p__Bacillota_A	c__Clostridia	o__Oscillospirales	f__Oscillospiraceae	g__Pelethomonas	s__Pelethomonas intestinigallinarum
d28C.bin.29	MAG	31	3079453	115301	65050	333814	7816	43.76	89.86	0.03	Medium-quality	p__Bacteroidota	c__Bacteroidia	o__Bacteroidales	f__Barnesiellaceae	g__Barnesiella	s__Barnesiella intestinihominis
d28C.bin.32	MAG	179	1893532	14840	5054	56024	2015	61.82	71.69	0.02	Medium-quality	p__Bacillota_A	c__Clostridia	o__Oscillospirales	f__Ruminococcaceae	g__Gemmiger	s__Gemmiger avicola
d28C.bin.34	MAG	81	1361838	24351	8319	50036	2054	54.45	90.97	0.35	High-quality	p__Bacillota_A	c__Clostridia	o__Christensenellales	f__UBA3700	g__Caccalectryoclostridium	s__Caccalectryoclostridium excrementigallinarum
d28C.bin.36	MAG	131	1341907	18219	3821	54872	2013	27.83	90.33	3.72	High-quality	p__Bacillota	c__Bacilli	o__RF39	f__UBA660	g__CAG-302	s__CAG-302 sp017887885
d28C.bin.37	MAG	270	1884317	8518	3622	32847	2007	62.67	69.95	1.15	Medium-quality	p__Bacillota_A	c__Clostridia	o__Oscillospirales	f__Oscillospiraceae	g__Avoscillospira	s__Avoscillospira stercorigallinarum
d28C.bin.38	MAG	272	1354034	5329	2785	21692	2020	50.67	67.37	0.59	Medium-quality	p__Bacillota_A	c__Clostridia	o__Oscillospirales	f__Acutalibacteraceae	g__Fimenecus	s__Fimenecus excrementavium
d28C.bin.39	MAG	457	2113264	5052	2738	15571	2028	53.63	54.48	0.03	Medium-quality	p__Bacillota_A	c__Clostridia	o__Oscillospirales	f__CAG-272	g__Flemingibacterium	s__Flemingibacterium merdigallinarum
d28C.bin.40	MAG	91	1216326	21639	6860	70313	2097	23.99	86.2	0.29	Medium-quality	p__Bacillota	c__Bacilli	o__RF39	f__UBA660	g__CAG-1193	s__CAG-1193 sp944329255
d28C.bin.47	MAG	177	1266218	9882	3467	25483	2003	50.77	66.97	0.53	Medium-quality	p__Bacillota_A	c__Clostridia	o__Christensenellales	f__Pumilibacteraceae	g__UMGS1795	s__UMGS1795 sp900761165
d28C.bin.49	MAG	239	1015682	4875	2474	15636	2003	46.36	53.85	0.06	Medium-quality	p__Bacillota_A	c__Clostridia	o__Oscillospirales	f__Acutalibacteraceae	g__Scatavimonas	s__Scatavimonas merdigallinarum
d28C.bin.51	MAG	149	1916020	18545	5905	76463	2298	49.19	83.43	1.46	Medium-quality	p__Pseudomonadota	c__Gammaproteobacteria	o__Burkholderiales	f__Burkholderiaceae_A	g__Parasutterella	s__Parasutterella gallistercoris
d28C.bin.52	MAG	218	1578137	9541	3530	30457	2004	39.15	79.08	2.65	Medium-quality	p__Cyanobacteriota	c__Vampirovibrionia	o__Gastranaerophilales	f__RUG14156	g__Galligastranaerophilus	s__Galligastranaerophilus faecipullorum
d28C.bin.58	MAG	107	2200779	29169	11276	126307	2047	63.62	86.08	0.14	Medium-quality	p__Bacillota_A	c__Clostridia	o__Oscillospirales	f__Ruminococcaceae	g__Faecalibacterium	s__Faecalibacterium gallistercoris
d28C.bin.60	MAG	183	1627514	12088	4078	49743	2050	32.64	86.38	1.51	Medium-quality	p__Bacillota	c__Bacilli	o__Lactobacillales	f__Lactobacillaceae	g__Ligilactobacillus	s__Ligilactobacillus salivarius
d28C.bin.62	MAG	51	2559451	103077	26013	191684	3269	59.76	97.45	0.85	High-quality	p__Bacteroidota	c__Bacteroidia	o__Bacteroidales	f__Rikenellaceae	g__Alistipes	s__Alistipes communis
d28C.bin.63	MAG	224	1850218	10951	4099	37611	2010	40.62	76.67	0.77	Medium-quality	p__Bacillota_A	c__Clostridia	o__Oscillospirales	f__Acutalibacteraceae	g__Limousia	s__Limousia pullorum
d28C.bin.65	MAG	203	2613896	18558	6118	51258	2097	64.27	90.55	3.78	High-quality	p__Bacillota_A	c__Clostridia	o__Oscillospirales	f__Ruminococcaceae	g__Gemmiger	s__Gemmiger stercorigallinarum
d28D.bin.11	MAG	263	2030598	10729	3590	59920	2049	54.91	81.95	0.06	Medium-quality	p__Actinomycetota	c__Actinomycetia	o__Mycobacteriales	f__Mycobacteriaceae	g__Corynebacterium	s__Corynebacterium stationis
d28D.bin.13	MAG	515	1946652	3968	2312	13539	2002	43.56	65.93	2.92	Medium-quality	p__Bacillota	c__Bacilli	o__Lactobacillales	f__Enterococcaceae	g__Enterococcus_D	s__Enterococcus_D casseliflavus
d28D.bin.14	MAG	83	1573555	29835	8093	91767	2806	38.87	89.69	0.49	Medium-quality	p__Bacillota	c__Bacilli	o__Lactobacillales	f__Lactobacillaceae	g__Limosilactobacillus	s__Limosilactobacillus reuteri_E
d28E.bin.14	MAG	264	1400786	6324	2819	18645	2020	56.82	73.56	1.01	Medium-quality	p__Bacillota_A	c__Clostridia	o__Oscillospirales	f__Oscillospiraceae	g__Faecousia	s__Faecousia excrementipullorum
d28E.bin.27	MAG	46	2230608	72608	23677	230414	2731	59.2	97.62	0.11	High-quality	p__Bacillota_A	c__Clostridia	o__Oscillospirales	f__Oscillospiraceae	g__Enterenecus	s__Enterenecus faecium
d28E.bin.32	MAG	106	1635403	20175	8108	90233	2119	63.38	70.29	1.1	Medium-quality	p__Bacillota_A	c__Clostridia	o__Oscillospirales	f__Ruminococcaceae	g__Ruthenibacterium	s__Ruthenibacterium sp944386565
d28E.bin.35	MAG	218	1791285	11067	3861	31519	2052	48.78	78.79	0.2	Medium-quality	p__Bacillota_A	c__Clostridia	o__Oscillospirales	f__Ruminococcaceae	g__UBA866	s__UBA866 sp016901855
d28E.bin.47	MAG	151	913038	7652	2860	29947	2004	41.24	63.04	0.12	Medium-quality	p__Bacillota	c__Bacilli	o__Lactobacillales	f__Lactobacillaceae	g__Ligilactobacillus	s__Ligilactobacillus aviarius
d28E.bin.53	MAG	28	2030402	113541	36911	281538	2849	49.91	95.22	0.19	High-quality	p__Bacillota_A	c__Clostridia	o__Oscillospirales	f__Acutalibacteraceae	g__Fimenecus	s__Fimenecus excrementavium
d28E.bin.60	MAG	277	2353448	11410	4166	47385	2005	65.89	85.98	0	Medium-quality	p__Bacillota_A	c__Clostridia	o__Christensenellales	f__CAG-74	g__Onthenecus	s__Onthenecus intestinigallinarum
d28E.bin.64	MAG	95	1115690	16085	6228	61473	2009	34.44	90.72	0.31	High-quality	p__Bacillota	c__Bacilli	o__RF39	f__UBA660	g__Faecenecus	s__Faecenecus sp944358775
d28E.bin.68	MAG	299	1718096	6809	2968	27119	2020	55.1	80.16	1.59	Medium-quality	p__Bacillota	c__Bacilli	o__Erysipelotrichales	f__Erysipelotrichaceae	g__Merdibacter	s__Merdibacter merdipullorum
d28E.bin.75	MAG	72	3118218	66988	21430	282342	2113	55.08	91.31	0.23	High-quality	p__Bacillota_A	c__Clostridia	o__Oscillospirales	f__Ruminococcaceae	g__Anaerotruncus	s__Anaerotruncus colihominis
d28J.bin.12	MAG	217	1523615	9498	3131	59851	2007	40.35	77.77	0.77	Medium-quality	p__Bacillota	c__Bacilli	o__Lactobacillales	f__Lactobacillaceae	g__Limosilactobacillus	s__Limosilactobacillus vaginalis
d28J.bin.18	MAG	114	1592705	22982	5700	89788	2004	34.2	85.89	0.75	Medium-quality	p__Bacillota	c__Bacilli	o__Lactobacillales	f__Lactobacillaceae	g__Lactobacillus	s__Lactobacillus johnsonii
d28J.bin.6	MAG	260	1054417	4330	2417	18791	2005	33.01	81.62	2.62	Medium-quality	p__Bacillota_A	c__Clostridia	o__TANB77	f__CAG-508	g__CAG-273	s__CAG-273 sp944393505
d28K.bin.16	MAG	493	2194036	4855	2545	19730	2000	35.92	69.25	0.38	Medium-quality	p__Bacillota_A	c__Clostridia	o__Lachnospirales	f__Lachnospiraceae	g__Fimimorpha	s__Fimimorpha faecalis
d28K.bin.7	MAG	215	2081528	14144	4075	59171	2007	64.44	84.29	0.67	Medium-quality	p__Bacillota_A	c__Clostridia	o__Oscillospirales	f__Ruminococcaceae	g__Faecalibacterium	s__Faecalibacterium gallistercoris
d28L.bin.4	MAG	163	1953797	18335	5074	83205	2043	36.34	82.49	1.28	Medium-quality	p__Bacillota	c__Bacilli	o__Lactobacillales	f__Enterococcaceae	g__Enterococcus_E	s__Enterococcus_E cecorum
d28L.bin.7	MAG	79	1825251	41792	10537	95598	2124	34.16	91.06	0.6	High-quality	p__Bacillota	c__Bacilli	o__Lactobacillales	f__Lactobacillaceae	g__Lactobacillus	s__Lactobacillus johnsonii
d28O.bin.14	MAG	330	1698895	6041	2672	20747	2014	65	77.72	0.39	Medium-quality	p__Bacillota_A	c__Clostridia	o__Oscillospirales	f__Ruminococcaceae	g__Faecalibacterium	s__Faecalibacterium gallistercoris
d28O.bin.15	MAG	87	1343657	22208	7174	61082	2062	38.78	76.31	0.99	Medium-quality	p__Bacillota	c__Bacilli	o__Lactobacillales	f__Lactobacillaceae	g__Limosilactobacillus	s__Limosilactobacillus reuteri_E
d28O.bin.22	MAG	227	2193021	15252	4124	89655	2038	32.72	96.71	0.32	High-quality	p__Bacillota	c__Bacilli	o__Lactobacillales	f__Lactobacillaceae	g__Ligilactobacillus	s__Ligilactobacillus salivarius
d28O.bin.26	MAG	279	2029347	9462	3571	50897	2017	49.44	74.09	2.12	Medium-quality	p__Bacillota_A	c__Clostridia	o__Lachnospirales	f__Lachnospiraceae	g__Blautia_A	s__Blautia_A excrementigallinarum
d28O.bin.2	MAG	349	2359352	8392	3451	32389	2061	49.69	77.37	1.91	Medium-quality	p__Bacillota_A	c__Clostridia	o__Lachnospirales	f__Lachnospiraceae	g__Ruminococcus_G	s__Ruminococcus_G avistercoris
d35A.bin.21	MAG	229	1829370	9949	3971	34900	2194	54.87	77.75	1.36	Medium-quality	p__Actinomycetota	c__Actinomycetia	o__Mycobacteriales	f__Mycobacteriaceae	g__Corynebacterium	s__Corynebacterium stationis
d35A.bin.26	MAG	304	1360374	5065	2551	19433	2010	36.26	62.75	0.32	Medium-quality	p__Bacillota	c__Bacilli	o__Staphylococcales	f__Salinicoccaceae	g__Jeotgalicoccus	s__Jeotgalicoccus meleagridis
d35A.bin.37	MAG	308	1971707	7656	3227	33131	2004	44.18	74.47	2.12	Medium-quality	p__Bacillota	c__Bacilli	o__Lactobacillales	f__Enterococcaceae	g__Enterococcus_C	s__Enterococcus_C diestrammenae_A
d35A.bin.3	MAG	29	2026190	113230	38904	386985	3112	37.71	74.88	0.96	Medium-quality	p__Bacillota	c__Bacilli	o__Lactobacillales	f__Enterococcaceae	g__Enterococcus	s__Enterococcus faecalis
d35A.bin.42	MAG	244	1186504	5823	2697	16988	2004	38.45	63.72	0.69	Medium-quality	p__Bacillota	c__Bacilli	o__Lactobacillales	f__Lactobacillaceae	g__Lapidilactobacillus	s__Lapidilactobacillus dextrinicus
d35A.bin.5	MAG	196	1345767	8328	3441	33412	2094	39.44	71.69	2.3	Medium-quality	p__Bacillota	c__Bacilli	o__Lactobacillales	f__Aerococcaceae	g__Aerococcus	s__Aerococcus urinaeequi
d35A.bin.6	MAG	305	2058367	7532	3586	45968	2043	54.32	76.77	2.48	Medium-quality	p__Actinomycetota	c__Actinomycetia	o__Mycobacteriales	f__Mycobacteriaceae	g__Corynebacterium	s__Corynebacterium glutamicum
d35A.bin.7	MAG	230	4284137	32492	7393	222607	2085	50.85	87.53	0.86	Medium-quality	p__Pseudomonadota	c__Gammaproteobacteria	o__Enterobacterales	f__Enterobacteriaceae	g__Escherichia	s__Escherichia coli
d35B.bin.17	MAG	86	1337555	23532	7176	126256	2013	34.15	75.16	0.11	Medium-quality	p__Bacillota	c__Bacilli	o__Lactobacillales	f__Lactobacillaceae	g__Lactobacillus	s__Lactobacillus johnsonii
d35B.bin.21	MAG	38	1851959	62882	24249	195355	5239	41.8	96.16	0.52	High-quality	p__Bacillota	c__Bacilli	o__Lactobacillales	f__Lactobacillaceae	g__Ligilactobacillus	s__Ligilactobacillus agilis
d35C.bin.16	MAG	45	1114409	33809	11621	127259	4520	38.91	60.07	0.66	Medium-quality	p__Bacillota	c__Bacilli	o__Lactobacillales	f__Lactobacillaceae	g__Limosilactobacillus	s__Limosilactobacillus coleohominis
d35C.bin.8	MAG	135	1614857	16129	5781	71318	2263	36.87	82.9	1.98	Medium-quality	p__Bacillota	c__Bacilli	o__Lactobacillales	f__Lactobacillaceae	g__Lactobacillus	s__Lactobacillus crispatus
d35E.bin.12	MAG	250	3594506	21868	7001	82804	2061	52.37	82.01	3.79	Medium-quality	p__Bacillota_A	c__Clostridia	o__Lachnospirales	f__Lachnospiraceae	g__Eisenbergiella	s__Eisenbergiella sp904392525
d35E.bin.14	MAG	369	2075957	6694	2867	36707	2005	62.84	79.51	1.63	Medium-quality	p__Bacillota_A	c__Clostridia	o__Oscillospirales	f__Ruminococcaceae	g__Gemmiger	s__Gemmiger avistercoris
d35E.bin.20	MAG	385	3193500	11096	3964	57216	2035	44.59	80.22	4.17	Medium-quality	p__Bacillota_A	c__Clostridia	o__Lachnospirales	f__Lachnospiraceae	g__Blautia	s__Blautia ornithocaccae
d35E.bin.21	MAG	202	1265264	7687	3015	49865	2022	40.67	74.76	1.93	Medium-quality	p__Bacillota	c__Bacilli	o__Lactobacillales	f__Lactobacillaceae	g__Limosilactobacillus	s__Limosilactobacillus vaginalis
d35E.bin.24	MAG	142	804428	6736	3131	15977	2014	32.38	60.14	0.8	Medium-quality	p__Bacillota	c__Bacilli	o__RF39	f__UBA660	g__Coprosoma	s__Coprosoma intestinipullorum
d35E.bin.25	MAG	242	2263391	13181	4296	52135	2019	49.25	75.39	1.6	Medium-quality	p__Bacillota_A	c__Clostridia	o__Lachnospirales	f__Lachnospiraceae	g__Blautia_A	s__Blautia_A excrementigallinarum
d35E.bin.32	MAG	301	1876750	7312	3188	30265	2014	31.83	83	2.37	Medium-quality	p__Bacillota	c__Bacilli	o__Erysipelotrichales	f__Coprobacillaceae	g__Massilimicrobiota	s__Massilimicrobiota merdigallinarum
d35E.bin.50	MAG	290	2442388	11767	4029	37975	2000	65.21	85.86	2.64	Medium-quality	p__Bacillota_A	c__Clostridia	o__Oscillospirales	f__Ruminococcaceae	g__Gemmiger	s__Gemmiger stercoravium
d35E.bin.51	MAG	360	2681398	10087	3394	45147	2002	49.2	77.75	3.07	Medium-quality	p__Bacillota_A	c__Clostridia	o__Lachnospirales	f__Lachnospiraceae	g__Fusicatenibacter	s__Fusicatenibacter sp900543115
d35E.bin.56	MAG	308	1130842	3896	2445	10963	2001	58.9	56.66	1.21	Medium-quality	p__Bacillota_A	c__Clostridia	o__Christensenellales	f__CAG-138	g__Pelethousia	s__Pelethousia gallinarum
d35E.bin.59	MAG	232	1861633	11024	4048	30338	2100	56.16	80.1	1.48	Medium-quality	p__Bacillota_A	c__Clostridia	o__Oscillospirales	f__Ruminococcaceae	g__CALXEN01	s__CALXEN01 sp944387885
d35E.bin.61	MAG	146	2668706	24542	9604	97911	2533	47.24	87.89	2.19	Medium-quality	p__Bacillota_A	c__Clostridia	o__Lachnospirales	f__Lachnospiraceae	g__Mediterraneibacter	s__Mediterraneibacter norwichensis
d35E.bin.64	MAG	80	1765993	34350	11785	91206	2137	33.62	87.89	2.25	Medium-quality	p__Cyanobacteriota	c__Vampirovibrionia	o__Gastranaerophilales	f__RUG14156	g__Galligastranaerophilus_A	s__Galligastranaerophilus_A sp944324425
d35H.bin.28	MAG	311	1198908	4033	2367	14263	2006	31.96	67.68	1.87	Medium-quality	p__Cyanobacteriota	c__Vampirovibrionia	o__Gastranaerophilales	f__RUG14156	g__Galligastranaerophilus_A	s__Galligastranaerophilus_A sp944325145
d35H.bin.34	MAG	233	2213248	14530	4427	68878	2041	60.67	79.88	2.21	Medium-quality	p__Bacillota_A	c__Clostridia	o__Oscillospirales	f__Ruminococcaceae	g__Faecalibacterium	s__Faecalibacterium gallinarum
d35H.bin.41	MAG	85	3041752	73334	17384	212849	2006	35.8	92.07	0.04	High-quality	p__Bacillota_A	c__Clostridia	o__Lachnospirales	f__Lachnospiraceae	g__Fimimorpha	s__Fimimorpha faecalis
d35H.bin.4	MAG	380	2392631	7471	3340	26719	2029	59.93	82.39	1.64	Medium-quality	p__Bacillota_A	c__Clostridia	o__Christensenellales	f__CAG-74	g__Egerieenecus	s__Egerieenecus merdigallinarum
d35H.bin.50	MAG	229	1144984	5765	2727	19425	2010	49.84	60.71	0.02	Medium-quality	p__Bacillota_A	c__Clostridia	o__Oscillospirales	f__Ruminococcaceae	g__Faeciplasma	s__Faeciplasma gallinarum
d35H.bin.57	MAG	123	1006453	10316	4108	33560	2041	51.1	78.44	0.14	Medium-quality	p__Bacillota	c__Bacilli	o__Lactobacillales	f__Lactobacillaceae	g__Ligilactobacillus	s__Ligilactobacillus avistercoris
d35H.bin.58	MAG	48	2752120	86360	37896	180600	2491	48.37	98.4	0.04	High-quality	p__Bacillota_A	c__Clostridia	o__Lachnospirales	f__Lachnospiraceae	g__Blautia_A	s__Blautia_A excrementigallinarum
d35H.bin.8	MAG	192	2845669	21619	7062	71638	2067	62.62	95.01	3.72	High-quality	p__Bacillota_A	c__Clostridia	o__Christensenellales	f__CAG-74	g__Limiplasma	s__Limiplasma pullistercoris
d35J.bin.13	MAG	35	2250507	89721	38930	339326	7707	58.02	77.95	2.74	Medium-quality	p__Bacillota_A	c__Clostridia	o__Oscillospirales	f__Ruminococcaceae	g__Gemmiger	s__Gemmiger formicilis_B
d35J.bin.14	MAG	260	2138428	11424	3775	53561	2047	62.16	86.4	4.82	Medium-quality	p__Bacillota_A	c__Clostridia	o__Oscillospirales	f__Acutalibacteraceae	g__Acutalibacter	s__Acutalibacter ornithocaccae
d35J.bin.16	MAG	112	2351845	30933	11493	78890	2056	64.04	87.95	1.52	Medium-quality	p__Bacillota_A	c__Clostridia	o__Oscillospirales	f__Ruminococcaceae	g__Faecalibacterium	s__Faecalibacterium gallistercoris
d35J.bin.21	MAG	238	1910414	10038	4104	43345	2096	62.77	78.38	1.14	Medium-quality	p__Bacillota_A	c__Clostridia	o__Oscillospirales	f__Ruminococcaceae	g__Ruthenibacterium	s__Ruthenibacterium sp944386565
d35J.bin.25	MAG	73	1755786	35170	10089	123556	3091	64.28	71.69	0.1	Medium-quality	p__Bacillota_A	c__Clostridia	o__Oscillospirales	f__Ruminococcaceae	g__Fournierella	s__Fournierella excrementavium
d35J.bin.27	MAG	176	1935098	17883	4520	77903	2047	64.82	94.48	0.43	High-quality	p__Actinomycetota	c__Actinomycetia	o__Actinomycetales	f__Bifidobacteriaceae	g__Bifidobacterium	s__Bifidobacterium pullorum_B
d35J.bin.39	MAG	62	3286618	93641	25460	198055	3066	51.32	97.86	2.7	High-quality	p__Bacillota_A	c__Clostridia	o__Lachnospirales	f__Lachnospiraceae	g__Merdisoma	s__Merdisoma sp002160825
d35J.bin.40	MAG	236	2554097	15164	5025	56894	2004	52.09	91.04	1.1	High-quality	p__Bacillota_A	c__Clostridia	o__Lachnospirales	f__Lachnospiraceae	g__Lachnoclostridium_B	s__Lachnoclostridium_B monacensis
d35J.bin.47	MAG	55	1704861	48953	14626	100442	2133	42.04	90.19	0.08	High-quality	p__Bacillota	c__Bacilli	o__Lactobacillales	f__Lactobacillaceae	g__Ligilactobacillus	s__Ligilactobacillus agilis
d35J.bin.52	MAG	227	2378596	15219	4500	73111	2041	31.51	90.49	2.26	High-quality	p__Bacillota	c__Bacilli	o__Erysipelotrichales	f__Coprobacillaceae	g__Massilimicrobiota	s__Massilimicrobiota merdigallinarum
d35J.bin.53	MAG	189	1850878	13470	4568	68104	2050	53.49	92.31	1	High-quality	p__Bacillota	c__Bacilli	o__Erysipelotrichales	f__Erysipelotrichaceae	g__Merdibacter	s__Merdibacter merdigallinarum
d35J.bin.55	MAG	135	3038278	49707	9640	188121	2102	44.42	93.93	1.15	High-quality	p__Bacillota_A	c__Clostridia	o__Lachnospirales	f__Lachnospiraceae	g__Lachnoclostridium_B	s__Lachnoclostridium_B faecipullorum
d35J.bin.59	MAG	230	2077295	11898	4384	63578	2003	55.64	78.45	0.17	Medium-quality	p__Bacillota_A	c__Clostridia	o__Oscillospirales	f__Butyricicoccaceae	g__Butyricicoccus	s__Butyricicoccus pullicaecorum
d35J.bin.67	MAG	341	1413179	4366	2485	16243	2014	53.14	57.3	1.05	Medium-quality	p__Bacillota	c__Bacilli	o__Erysipelotrichales	f__Erysipelotrichaceae	g__Holdemania	s__Holdemania sp904395815
d35J.bin.71	MAG	61	2893831	77179	22670	253707	2160	50.6	91.07	0.41	High-quality	p__Bacillota_A	c__Clostridia	o__Lachnospirales	f__Lachnospiraceae	g__Anaerobutyricum	s__Anaerobutyricum stercoripullorum
d35J.bin.74	MAG	35	2111162	78245	30114	230794	4679	61.54	96.69	0.32	High-quality	p__Bacillota_A	c__Clostridia	o__Oscillospirales	f__Acutalibacteraceae	g__UBA1417	s__UBA1417 sp900552925
d35J.bin.75	MAG	66	2569752	73432	18967	219336	2134	65.1	96.82	0.31	High-quality	p__Bacillota_A	c__Clostridia	o__Oscillospirales	f__Ruminococcaceae	g__Gemmiger	s__Gemmiger stercoravium
d35J.bin.78	MAG	23	1480993	124551	42566	239809	4022	30.7	98.81	0.47	High-quality	p__Bacillota_A	c__Clostridia	o__TANB77	f__CAG-508	g__CAKNOI01	s__CAKNOI01 sp930990125
d35J.bin.80	MAG	38	2024203	84686	24524	261878	5924	60.42	91.44	0.36	High-quality	p__Bacillota_A	c__Clostridia	o__Oscillospirales	f__Butyricicoccaceae	g__Agathobaculum	s__Agathobaculum intestinigallinarum
d35J.bin.85	MAG	182	2360475	23317	5428	75517	2016	59.7	96.2	0.01	High-quality	p__Bacillota_A	c__Clostridia	o__Oscillospirales	f__Acutalibacteraceae	g__Acutalibacter	s__Acutalibacter stercoravium
d35K.bin.11	MAG	475	2751938	6926	2787	32787	2005	36.27	83.69	1.95	Medium-quality	p__Bacillota_A	c__Clostridia	o__Lachnospirales	f__Lachnospiraceae	g__Fimimorpha	s__Fimimorpha faecalis
d35K.bin.30	MAG	151	1651936	16219	4955	46570	2174	34.25	85.17	2.24	Medium-quality	p__Bacillota	c__Bacilli	o__Lactobacillales	f__Lactobacillaceae	g__Lactobacillus	s__Lactobacillus johnsonii
d35K.bin.6	MAG	126	2342173	31226	8116	100011	2013	65.62	74.3	1.36	Medium-quality	p__Bacillota_A	c__Clostridia	o__Oscillospirales	f__Ruminococcaceae	g__Gemmiger	s__Gemmiger stercoravium
d35L.bin.13	MAG	276	2291720	10937	4007	43530	2013	49.04	81.57	1.63	Medium-quality	p__Bacillota_A	c__Clostridia	o__Lachnospirales	f__Lachnospiraceae	g__Mediterraneibacter	s__Mediterraneibacter excrementipullorum
d35L.bin.16	MAG	222	2261431	13374	4509	79716	2020	31.4	97.4	1.08	High-quality	p__Bacillota	c__Bacilli	o__Erysipelotrichales	f__Coprobacillaceae	g__Massilimicrobiota	s__Massilimicrobiota merdigallinarum
d35L.bin.1	MAG	30	2119468	117431	28063	346304	6670	61.77	86.92	0.73	Medium-quality	p__Bacillota_A	c__Clostridia	o__Oscillospirales	f__Ruminococcaceae	g__Gemmiger	s__Gemmiger avicola
d35L.bin.23	MAG	8	1285855	281869	63678	459122	24807	54.43	82.49	0.01	Medium-quality	p__Bacillota_A	c__Clostridia	o__Christensenellales	f__CAG-917	g__Limadaptatus	s__Limadaptatus sp900554085
d35L.bin.24	MAG	177	2165569	17719	5800	46116	2026	63.65	95.3	1.43	High-quality	p__Bacillota_A	c__Clostridia	o__Oscillospirales	f__Ruminococcaceae	g__Anaerofilum	s__Anaerofilum faecale
d35L.bin.30	MAG	95	2062998	34413	10293	84551	2050	29.57	92.09	1.93	High-quality	p__Bacillota	c__Bacilli	o__Erysipelotrichales	f__Coprobacillaceae	g__Thomasclavelia	s__Thomasclavelia merdavium
d35L.bin.31	MAG	83	816763	12390	5280	51014	2012	45.81	93.18	0.35	High-quality	p__Pseudomonadota	c__Alphaproteobacteria	o__Rs-D84	f__Rs-D84	g__Enterousia	s__Enterousia intestinigallinarum
d35L.bin.32	MAG	244	2069040	12202	3699	61305	2044	63.32	85.62	1.89	Medium-quality	p__Bacillota_A	c__Clostridia	o__Oscillospirales	f__Ruminococcaceae	g__Gemmiger	s__Gemmiger avistercoris
d35L.bin.33	MAG	54	2678593	86173	21435	269324	3253	48.47	82.38	0.3	Medium-quality	p__Bacillota_A	c__Clostridia	o__Lachnospirales	f__Lachnospiraceae	g__Blautia_A	s__Blautia_A excrementigallinarum
d35L.bin.34	MAG	52	2219191	71351	21945	169380	2099	40.35	85.11	0.01	Medium-quality	p__Bacillota_A	c__Clostridia	o__Oscillospirales	f__Acutalibacteraceae	g__Limousia	s__Limousia pullorum
d35L.bin.38	MAG	68	942548	22427	7294	45975	2134	34.56	73.51	0.16	Medium-quality	p__Bacillota_A	c__Clostridia	o__Christensenellales	f__UBA1242	g__Onthoplasma	s__Onthoplasma sp944383415
d35L.bin.39	MAG	444	2387869	6276	2832	33756	2002	46.51	80.62	1.4	Medium-quality	p__Bacillota_A	c__Clostridia	o__Lachnospirales	f__Lachnospiraceae	g__Blautia_A	s__Blautia_A intestinigallinarum
d35L.bin.3	MAG	51	1891076	52109	25313	148889	2329	35.58	99.07	1.23	High-quality	p__Cyanobacteriota	c__Vampirovibrionia	o__Gastranaerophilales	f__RUG14156	g__Galligastranaerophilus	s__Galligastranaerophilus intestinavium
d35L.bin.42	MAG	100	2154538	37120	9496	109945	2059	59.39	98.96	2.74	High-quality	p__Bacillota_A	c__Clostridia	o__Oscillospirales	f__Oscillospiraceae	g__Enterenecus	s__Enterenecus faecium
d35L.bin.46	MAG	154	2432413	24191	7787	64688	2017	52.26	89.23	2.35	Medium-quality	p__Bacillota_A	c__Clostridia	o__Lachnospirales	f__Lachnospiraceae	g__Lachnoclostridium_B	s__Lachnoclostridium_B monacensis
d35L.bin.49	MAG	346	2217583	8351	3054	65672	2004	63.15	87.34	3.05	Medium-quality	p__Bacillota_A	c__Clostridia	o__Christensenellales	f__CAG-74	g__Pullichristensenella	s__
d35L.bin.56	MAG	149	2768863	28747	8352	93055	2040	49.44	85.71	1.7	Medium-quality	p__Bacillota_A	c__Clostridia	o__Lachnospirales	f__Lachnospiraceae	g__Fusicatenibacter	s__Fusicatenibacter sp900543115
d35L.bin.60	MAG	106	1356580	18066	6091	85193	2008	26.04	82.87	0.76	Medium-quality	p__Bacillota	c__Bacilli	o__RF39	f__UBA660	g__CALVVX01	s__CALVVX01 sp944358825
d35L.bin.61	MAG	54	2249350	68112	22078	157106	2936	48.65	81.07	0.65	Medium-quality	p__Bacillota_A	c__Clostridia	o__Lachnospirales	f__Lachnospiraceae	g__Mediterraneibacter	s__Mediterraneibacter avicola
d35L.bin.62	MAG	69	888534	20490	5667	53512	2025	34.09	84.84	0	Medium-quality	p__Bacillota	c__Bacilli	o__RF39	f__UBA660	g__	s__
d35L.bin.64	MAG	489	3835396	9867	3754	56996	2006	50.09	87.63	1.06	Medium-quality	p__Pseudomonadota	c__Gammaproteobacteria	o__Enterobacterales	f__Enterobacteriaceae	g__Escherichia	s__Escherichia fergusonii
d35L.bin.65	MAG	484	2735021	6835	2902	23945	2009	59.62	86.34	1.39	Medium-quality	p__Bacillota_A	c__Clostridia	o__Christensenellales	f__CAG-74	g__Alectryocaccomicrobium	s__Alectryocaccomicrobium faecavium
d35L.bin.70	MAG	161	2000659	18026	6287	71040	2067	62	94.03	2.15	High-quality	p__Bacillota_A	c__Clostridia	o__Oscillospirales	f__Acutalibacteraceae	g__UBA1417	s__UBA1417 sp900552925
d35L.bin.74	MAG	187	2289174	17666	5972	84787	2068	61.78	87.42	2.21	Medium-quality	p__Bacillota_A	c__Clostridia	o__Oscillospirales	f__Acutalibacteraceae	g__Acutalibacter	s__Acutalibacter ornithocaccae
d35L.bin.7	MAG	369	1990657	6619	2806	24365	2006	60.3	74.89	2.55	Medium-quality	p__Bacillota_A	c__Clostridia	o__Oscillospirales	f__Acutalibacteraceae	g__Acutalibacter	s__Acutalibacter stercoravium
d35L.bin.82	MAG	172	1557351	11644	4292	60512	2005	29.39	71.84	2.69	Medium-quality	p__Bacillota	c__Bacilli	o__RF39	f__UBA660	g__Faecimonas	s__Faecimonas sp017886705
d35L.bin.86	MAG	65	3109386	96095	22885	195000	2867	36.14	99.73	0.01	High-quality	p__Bacillota_A	c__Clostridia	o__Lachnospirales	f__Lachnospiraceae	g__Fimimorpha	s__Fimimorpha faecalis
d35L.bin.89	MAG	49	2472046	67532	27357	222381	4616	52.89	99.48	0.17	High-quality	p__Bacillota_A	c__Clostridia	o__Lachnospirales	f__Lachnospiraceae	g__Scatomonas	s__Scatomonas merdigallinarum
d35L.bin.92	MAG	258	1600119	7217	3151	38202	2000	55.54	70.42	3.07	Medium-quality	p__Bacillota_A	c__Clostridia	o__Oscillospirales	f__Butyricicoccaceae	g__Butyricicoccus	s__Butyricicoccus pullicaecorum
d35M.bin.11	MAG	69	988927	21884	6764	92253	2148	51.13	74.79	0.02	Medium-quality	p__Bacillota	c__Bacilli	o__Lactobacillales	f__Lactobacillaceae	g__Ligilactobacillus	s__Ligilactobacillus avistercoris
d35M.bin.15	MAG	114	782856	8063	3512	24619	2056	41.15	59.54	0.85	Medium-quality	p__Bacillota	c__Bacilli	o__Lactobacillales	f__Lactobacillaceae	g__Ligilactobacillus	s__Ligilactobacillus aviarius
d35N.bin.10	MAG	352	3754555	16002	4964	69723	2014	50.28	85.24	0.84	Medium-quality	p__Pseudomonadota	c__Gammaproteobacteria	o__Enterobacterales	f__Enterobacteriaceae	g__Escherichia	s__Escherichia fergusonii
d35N.bin.14	MAG	312	2317637	10919	3314	37978	2001	36.08	86.17	0.2	Medium-quality	p__Bacillota	c__Bacilli	o__Lactobacillales	f__Enterococcaceae	g__Enterococcus_E	s__Enterococcus_E cecorum
d35N.bin.27	MAG	23	1098623	54168	23249	247787	8468	50.46	81.26	0	Medium-quality	p__Bacillota	c__Bacilli	o__Lactobacillales	f__Lactobacillaceae	g__Ligilactobacillus	s__Ligilactobacillus avistercoris
d35O.bin.18	MAG	347	2005983	6747	2879	51702	2025	49.48	60.46	1.23	Medium-quality	p__Bacillota_A	c__Clostridia	o__Lachnospirales	f__Lachnospiraceae	g__Blautia_A	s__Blautia_A excrementigallinarum
d35O.bin.23	MAG	490	2341700	5216	2619	43303	2000	42.83	74.94	2.51	Medium-quality	p__Pseudomonadota	c__Gammaproteobacteria	o__Pseudomonadales	f__Moraxellaceae	g__Acinetobacter	s__Acinetobacter variabilis
d35O.bin.29	MAG	550	5486066	15995	4023	99867	2003	62.43	93.62	0.44	High-quality	p__Pseudomonadota	c__Gammaproteobacteria	o__Pseudomonadales	f__Pseudomonadaceae	g__Pseudomonas_E	s__Pseudomonas_E putida
d35O.bin.30	MAG	121	1517223	18469	6155	44336	2019	56.52	62.25	0.54	Medium-quality	p__Bacillota_A	c__Clostridia	o__Oscillospirales	f__Oscillospiraceae	g__Faecousia	s__Faecousia excrementipullorum
d35O.bin.46	MAG	295	1886218	7968	3273	28899	2005	61.99	83.92	1.38	Medium-quality	p__Bacillota_A	c__Clostridia	o__Oscillospirales	f__Acutalibacteraceae	g__UBA1417	s__UBA1417 sp900552925
d35O.bin.49	MAG	303	1381505	4787	2577	24152	2003	58.55	81.08	0.73	Medium-quality	p__Bacillota_A	c__Clostridia	o__Christensenellales	f__Borkfalkiaceae	g__Gallimonas	s__Gallimonas sp900548845
d35O.bin.53	MAG	422	1763293	4449	2446	14369	2022	61.97	72.23	4.03	Medium-quality	p__Bacillota_A	c__Clostridia	o__Oscillospirales	f__Acutalibacteraceae	g__Acutalibacter	s__Acutalibacter ornithocaccae
d35O.bin.57	MAG	239	1609109	9643	3253	25450	2027	46.87	82.46	0.75	Medium-quality	p__Bacillota_A	c__Clostridia	o__Oscillospirales	f__Acutalibacteraceae	g__Eubacterium_R	s__Eubacterium_R faecale
d35O.bin.63	MAG	370	2080229	6420	2908	36624	2000	54.77	79	0.57	Medium-quality	p__Actinomycetota	c__Actinomycetia	o__Mycobacteriales	f__Mycobacteriaceae	g__Corynebacterium	s__Corynebacterium stationis
d35O.bin.65	MAG	284	2773692	13612	4508	48041	2048	51.28	85.49	1.27	Medium-quality	p__Bacillota_A	c__Clostridia	o__Lachnospirales	f__Lachnospiraceae	g__Mediterraneibacter	s__Mediterraneibacter caccavium
d3A.bin.17	MAG	300	2524614	11039	4582	38855	2111	44.8	76.27	0.01	Medium-quality	p__Bacillota_A	c__Clostridia	o__Lachnospirales	f__Lachnospiraceae	g__Blautia	s__Blautia ornithocaccae
d3A.bin.23	MAG	44	1835660	73564	21412	219568	3052	37.09	73.07	0.19	Medium-quality	p__Bacillota	c__Bacilli	o__Lactobacillales	f__Carnobacteriaceae	g__Carnobacterium_A	s__Carnobacterium_A mobile
d3A.bin.26	MAG	29	2349627	159552	32160	473836	3084	39.03	56.18	0.02	Medium-quality	p__Bacillota	c__Bacilli	o__Bacillales	f__DSM-1321	g__Peribacillus	s__
d3A.bin.3	MAG	39	1602404	72424	19778	272986	2123	37.08	81.42	0.44	Medium-quality	p__Bacillota	c__Bacilli	o__Lactobacillales	f__Lactobacillaceae	g__Lactobacillus	s__Lactobacillus crispatus
d3B.bin.10	MAG	257	1898801	9435	3425	47674	2007	37.14	74.78	1.37	Medium-quality	p__Bacillota	c__Bacilli	o__Lactobacillales	f__Carnobacteriaceae	g__Carnobacterium_A	s__Carnobacterium_A mobile
d3B.bin.11	MAG	111	3444631	51878	16215	110018	2523	39.85	76.65	0.53	Medium-quality	p__Bacillota	c__Bacilli	o__Bacillales	f__Planococcaceae	g__Sporosarcina	s__Sporosarcina psychrophila_A
d3B.bin.18	MAG	191	1809854	12847	4282	45609	2125	36.59	88	4.27	Medium-quality	p__Bacillota	c__Bacilli	o__Lactobacillales	f__Lactobacillaceae	g__Lactobacillus	s__Lactobacillus crispatus
d3B.bin.20	MAG	23	2128167	169509	58799	384422	4127	35.95	53.27	0.03	Medium-quality	p__Bacillota	c__Bacilli	o__Bacillales	f__Planococcaceae	g__Psychrobacillus	s__Psychrobacillus psychrotolerans
d3B.bin.9	MAG	265	2572177	12605	4431	70376	2193	42.07	76.43	0.13	Medium-quality	p__Bacillota	c__Bacilli	o__Bacillales	f__Planococcaceae	g__Sporosarcina	s__
d3D.bin.2	MAG	182	1882089	12111	5906	48194	2464	42.01	56.04	0.12	Medium-quality	p__Bacillota	c__Bacilli	o__Bacillales	f__Planococcaceae	g__Sporosarcina	s__Sporosarcina psychrophila_A
d3D.bin.3	MAG	429	3285230	10121	3554	48985	2044	36.55	74.7	2.7	Medium-quality	p__Bacillota	c__Bacilli	o__Bacillales	f__Planococcaceae	g__Psychrobacillus	s__
d3E.bin.39	MAG	21	2126345	135731	58344	439191	6015	44.85	68.74	0.77	Medium-quality	p__Bacillota_A	c__Clostridia	o__Lachnospirales	f__Lachnospiraceae	g__Sellimonas	s__Sellimonas avistercoris
d3F.bin.14	MAG	57	2064128	47352	20222	115851	3139	61.8	87.42	0.14	Medium-quality	p__Bacillota_A	c__Clostridia	o__Oscillospirales	f__Acutalibacteraceae	g__Acutalibacter	s__Acutalibacter ornithocaccae
d3F.bin.18	MAG	649	3534568	6323	2853	40711	2001	36.29	76.19	3.54	Medium-quality	p__Bacillota	c__Bacilli	o__Bacillales	f__Planococcaceae	g__Psychrobacillus	s__
d3F.bin.20	MAG	115	1852768	21328	7944	98945	2000	62.13	81.73	0.88	Medium-quality	p__Bacillota_A	c__Clostridia	o__Oscillospirales	f__Acutalibacteraceae	g__UBA1417	s__UBA1417 sp900552925
d3F.bin.22	MAG	437	3086592	9284	3168	50184	2013	29.31	89.18	4.85	Medium-quality	p__Bacillota	c__Bacilli	o__Erysipelotrichales	f__Coprobacillaceae	g__Thomasclavelia	s__Thomasclavelia merdavium
d3F.bin.28	MAG	58	2391356	66465	19672	174115	2912	52.99	95.62	1.77	High-quality	p__Bacillota_A	c__Clostridia	o__Oscillospirales	f__Acutalibacteraceae	g__Heritagella	s__Heritagella sp905215105
d3F.bin.33	MAG	60	1526097	35371	12742	145599	3111	42.25	84.49	0.18	Medium-quality	p__Bacillota	c__Bacilli	o__Lactobacillales	f__Lactobacillaceae	g__Latilactobacillus	s__Latilactobacillus curvatus
d3F.bin.35	MAG	266	2834537	13494	4984	72572	2021	40.13	62.15	0.82	Medium-quality	p__Bacillota	c__Bacilli	o__Bacillales	f__Planococcaceae	g__Sporosarcina	s__Sporosarcina psychrophila_A
d3F.bin.41	MAG	379	2224871	6969	3230	20596	2023	44.87	64.89	1.08	Medium-quality	p__Bacillota_A	c__Clostridia	o__Lachnospirales	f__Lachnospiraceae	g__Blautia	s__Blautia ornithocaccae
d3G.bin.17	MAG	254	2743230	14398	5402	68189	2223	36.26	73.77	0.64	Medium-quality	p__Bacillota	c__Bacilli	o__Bacillales	f__Planococcaceae	g__Psychrobacillus	s__Psychrobacillus psychrotolerans
d3G.bin.23	MAG	330	3961344	15220	5957	109848	2428	36.23	86.88	1.37	Medium-quality	p__Bacillota	c__Bacilli	o__Bacillales	f__Planococcaceae	g__Psychrobacillus	s__
d3G.bin.25	MAG	92	2854446	54714	13655	142853	2669	39.09	62.35	2.28	Medium-quality	p__Bacillota	c__Bacilli	o__Bacillales	f__DSM-1321	g__Peribacillus	s__
d3G.bin.7	MAG	43	1487519	49987	16797	183232	2763	35.24	59.89	0.46	Medium-quality	p__Bacillota	c__Bacilli	o__Lactobacillales	f__Carnobacteriaceae	g__Carnobacterium_A	s__Carnobacterium_A inhibens
d3I.bin.14	MAG	159	1504540	16639	3694	82977	2015	32.6	77.53	1.48	Medium-quality	p__Bacillota	c__Bacilli	o__Lactobacillales	f__Lactobacillaceae	g__Ligilactobacillus	s__Ligilactobacillus salivarius
d3I.bin.18	MAG	170	2405633	27046	5926	129040	2151	36.59	91.97	4.56	High-quality	p__Bacillota	c__Bacilli	o__Lactobacillales	f__Lactobacillaceae	g__Lactobacillus	s__Lactobacillus crispatus
d3I.bin.20	MAG	121	3786802	49437	17091	147249	2108	44.34	99.99	2.37	High-quality	p__Bacillota_A	c__Clostridia	o__Lachnospirales	f__Lachnospiraceae	g__Blautia	s__Blautia ornithocaccae
d3I.bin.21	MAG	268	2132865	9522	4088	41791	2066	53.43	92.95	0.74	High-quality	p__Bacillota_A	c__Clostridia	o__Oscillospirales	f__Acutalibacteraceae	g__Heritagella	s__Heritagella sp905215105
d3I.bin.24	MAG	123	1742635	24853	6093	105365	2004	34.15	88.94	1.13	Medium-quality	p__Bacillota	c__Bacilli	o__Lactobacillales	f__Lactobacillaceae	g__Lactobacillus	s__Lactobacillus johnsonii
d3I.bin.31	MAG	267	3743354	21085	6350	84708	2165	39.87	78.39	2.36	Medium-quality	p__Bacillota	c__Bacilli	o__Bacillales	f__Planococcaceae	g__Sporosarcina	s__Sporosarcina psychrophila_A
d3J.bin.17	MAG	444	3049451	8359	3508	56557	2003	41.22	81.69	0.62	Medium-quality	p__Bacillota	c__Bacilli	o__Bacillales	f__Planococcaceae	g__Sporosarcina	s__Sporosarcina psychrophila_A
d3J.bin.22	MAG	23	1503927	102692	29410	209139	9206	54.56	53.48	0.19	Medium-quality	p__Bacillota_A	c__Clostridia	o__Oscillospirales	f__Butyricicoccaceae	g__Butyricicoccus	s__Butyricicoccus pullicaecorum
d3J.bin.30	MAG	322	2288605	10476	3234	69521	2013	64.9	76.2	2.51	Medium-quality	p__Bacillota_A	c__Clostridia	o__Oscillospirales	f__Oscillospiraceae	g__Flavonifractor	s__Flavonifractor avistercoris
d3J.bin.39	MAG	36	2104375	89325	30396	324814	5222	61.22	96.28	0.58	High-quality	p__Bacillota_A	c__Clostridia	o__Oscillospirales	f__Acutalibacteraceae	g__UBA1417	s__UBA1417 sp900552925
d3J.bin.5	MAG	191	1914961	15199	4435	67608	2022	38.01	67.78	0.32	Medium-quality	p__Bacillota	c__Bacilli	o__Lactobacillales	f__Enterococcaceae	g__Enterococcus_B	s__Enterococcus_B faecium
d3J.bin.7	MAG	131	1826628	23712	6057	55278	2051	59.74	79.55	1.37	Medium-quality	p__Bacillota_A	c__Clostridia	o__Oscillospirales	f__Acutalibacteraceae	g__Acutalibacter	s__Acutalibacter stercoravium
d3L.bin.12	MAG	136	2424736	22952	9320	66679	2598	46.58	91.92	0.07	High-quality	p__Bacillota_A	c__Clostridia	o__Lachnospirales	f__Lachnospiraceae	g__Sellimonas	s__Sellimonas avistercoris
d3L.bin.28	MAG	70	2331235	51901	17558	165078	3851	45.31	90.05	0.6	High-quality	p__Bacillota_A	c__Clostridia	o__Lachnospirales	f__Lachnospiraceae	g__Sellimonas	s__Sellimonas caecigallum
d3L.bin.3	MAG	71	2819781	60324	16820	133344	2954	49.07	90.51	0.71	High-quality	p__Bacillota_A	c__Clostridia	o__Lachnospirales	f__Lachnospiraceae	g__Fusicatenibacter	s__Fusicatenibacter sp900543115
d3L.bin.8	MAG	65	2240270	47805	15995	216201	3681	61.43	91.2	0.5	High-quality	p__Bacillota_A	c__Clostridia	o__Oscillospirales	f__Acutalibacteraceae	g__Acutalibacter	s__Acutalibacter ornithocaccae
d3N.bin.11	MAG	50	1460333	68632	14105	260196	2081	36.96	74.29	0.74	Medium-quality	p__Bacillota	c__Bacilli	o__Lactobacillales	f__Lactobacillaceae	g__Lactobacillus	s__Lactobacillus crispatus
d3N.bin.13	MAG	73	4011321	107762	30783	217216	2403	59.59	61.57	0.01	Medium-quality	p__Pseudomonadota	c__Gammaproteobacteria	o__Pseudomonadales	f__Pseudomonadaceae	g__Pseudomonas_E	s__Pseudomonas_E sp900187565
d3N.bin.15	MAG	200	1840861	13173	4178	60871	2030	60.35	67.35	1.55	Medium-quality	p__Bacillota_A	c__Clostridia	o__Oscillospirales	f__Acutalibacteraceae	g__Acutalibacter	s__Acutalibacter stercoravium
d3N.bin.18	MAG	156	3467556	33551	11436	102843	2029	45.73	97.34	1.97	High-quality	p__Bacillota_A	c__Clostridia	o__Lachnospirales	f__Lachnospiraceae	g__Mediterraneibacter	s__Mediterraneibacter intestinigallinarum
d3N.bin.26	MAG	297	2450677	11674	3787	57561	2059	65	85.69	2.32	Medium-quality	p__Bacillota_A	c__Clostridia	o__Oscillospirales	f__Oscillospiraceae	g__Flavonifractor	s__Flavonifractor avistercoris
d3N.bin.28	MAG	69	2628232	82223	19599	171588	2343	47.99	84.2	1.37	Medium-quality	p__Bacillota_A	c__Clostridia	o__Lachnospirales	f__Lachnospiraceae	g__Merdimonas	s__Merdimonas faecis
d3N.bin.33	MAG	48	1244778	41049	12500	83538	3337	40.43	70.12	0.15	Medium-quality	p__Bacillota	c__Bacilli	o__Lactobacillales	f__Lactobacillaceae	g__Limosilactobacillus	s__Limosilactobacillus vaginalis
d3N.bin.36	MAG	291	1751170	6906	3165	25832	2003	53.1	69	0.78	Medium-quality	p__Bacillota_A	c__Clostridia	o__Oscillospirales	f__Acutalibacteraceae	g__Heritagella	s__Heritagella sp905215105
d3N.bin.4	MAG	93	2463163	40248	14951	115497	2043	31.52	100	0.86	High-quality	p__Bacillota	c__Bacilli	o__Erysipelotrichales	f__Coprobacillaceae	g__Massilimicrobiota	s__Massilimicrobiota merdigallinarum
d3N.bin.6	MAG	283	1938387	7946	3664	49933	2054	57.08	87.23	2.99	Medium-quality	p__Bacillota_A	c__Clostridia	o__Oscillospirales	f__Ruminococcaceae	g__Negativibacillus	s__Negativibacillus faecipullorum
d3N.bin.7	MAG	36	2689326	165470	38533	392001	2043	37.52	97.33	0.08	High-quality	p__Bacillota	c__Bacilli	o__Lactobacillales	f__Enterococcaceae	g__Enterococcus	s__Enterococcus faecalis
d3O.bin.3	MAG	121	1603546	24895	5120	157409	2010	32.66	89.17	0.17	Medium-quality	p__Bacillota	c__Bacilli	o__Lactobacillales	f__Lactobacillaceae	g__Ligilactobacillus	s__Ligilactobacillus salivarius
d42A.bin.8	MAG	177	1876000	14556	4306	79299	2010	34.13	88.84	2.47	Medium-quality	p__Bacillota	c__Bacilli	o__Lactobacillales	f__Lactobacillaceae	g__Lactobacillus	s__Lactobacillus johnsonii
d42B.bin.110	MAG	434	1785176	4432	2475	15145	2002	63.17	63.65	1.44	Medium-quality	p__Bacillota_A	c__Clostridia	o__Oscillospirales	f__Oscillospiraceae	g__Avoscillospira	s__Avoscillospira stercorigallinarum
d42B.bin.24	MAG	192	1812208	13598	4282	50098	2140	31.37	91.13	4.11	High-quality	p__Bacillota	c__Bacilli	o__RF39	f__UBA660	g__Coprosoma	s__Coprosoma intestinipullorum
d42B.bin.34	MAG	218	2457691	16829	5575	61162	2079	61.05	87.16	2.91	Medium-quality	p__Bacillota_A	c__Clostridia	o__Oscillospirales	f__Ruminococcaceae	g__Gemmiger	s__Gemmiger avicola
d42B.bin.45	MAG	82	2304535	51778	15468	125646	2134	64.09	94.26	1.06	High-quality	p__Bacillota_A	c__Clostridia	o__Oscillospirales	f__Ruminococcaceae	g__Gemmiger	s__Gemmiger stercoripullorum
d42B.bin.46	MAG	393	2012360	5805	2856	39531	2004	54.18	77.6	2.16	Medium-quality	p__Bacillota_A	c__Clostridia	o__Oscillospirales	f__Acutalibacteraceae	g__Anaeromassilibacillus	s__Anaeromassilibacillus stercoravium
d42B.bin.49	MAG	552	2544596	5137	2532	20714	2001	50.55	71.3	1.61	Medium-quality	p__Bacillota_A	c__Clostridia	o__Lachnospirales	f__Lachnospiraceae	g__Caccovicinus	s__Caccovicinus merdipullorum
d42B.bin.4	MAG	103	3391599	86226	13773	298778	2028	35.85	100	1.1	High-quality	p__Bacillota_A	c__Clostridia	o__Lachnospirales	f__Lachnospiraceae	g__Fimimorpha	s__Fimimorpha faecalis
d42B.bin.50	MAG	165	533055	3272	2172	8347	2012	35.57	60.68	0.9	Medium-quality	p__Bacillota_A	c__Clostridia	o__Christensenellales	f__UBA1242	g__Caccovivens	s__Caccovivens sp944364445
d42B.bin.51	MAG	173	2241635	19492	6176	69597	2048	62.19	97.94	4.21	High-quality	p__Bacillota_A	c__Clostridia	o__Oscillospirales	f__Oscillospiraceae	g__Evtepia	s__Evtepia excrementipullorum
d42B.bin.53	MAG	229	1817096	10207	4191	32733	2047	50.55	97.89	1.29	High-quality	p__Bacillota_A	c__Clostridia	o__Oscillospirales	f__Acutalibacteraceae	g__Fimenecus	s__Fimenecus excrementavium
d42B.bin.60	MAG	215	1995210	13138	4150	41061	2043	62.1	93.06	1.19	High-quality	p__Bacillota_A	c__Clostridia	o__Oscillospirales	f__Acutalibacteraceae	g__UBA1417	s__UBA1417 sp900552925
d42B.bin.78	MAG	208	2075515	15693	3941	68203	2008	36.77	95.85	2.77	High-quality	p__Bacillota	c__Bacilli	o__Lactobacillales	f__Enterococcaceae	g__Enterococcus_E	s__Enterococcus_E cecorum
d42B.bin.87	MAG	91	1128719	16793	6151	61055	2114	51.21	82.51	1.74	Medium-quality	p__Bacillota	c__Bacilli	o__Lactobacillales	f__Lactobacillaceae	g__Ligilactobacillus	s__Ligilactobacillus avistercoris
d42B.bin.96	MAG	55	1708833	44067	18475	127369	2597	48.57	82.73	0.84	Medium-quality	p__Pseudomonadota	c__Gammaproteobacteria	o__Burkholderiales	f__Burkholderiaceae_A	g__Aphodousia	s__Aphodousia sp002329575
d42C.bin.10	MAG	331	2575499	10605	3372	52770	2001	26.45	84.85	0.8	Medium-quality	p__Bacillota_A	c__Clostridia	o__Peptostreptococcales	f__Peptostreptococcaceae	g__Romboutsia	s__Romboutsia sp904418825
d42C.bin.16	MAG	115	1772190	23232	7311	96941	2519	38.58	95.42	1.41	High-quality	p__Bacillota	c__Bacilli	o__Lactobacillales	f__Lactobacillaceae	g__Limosilactobacillus	s__Limosilactobacillus reuteri_E
d42C.bin.23	MAG	76	936588	16015	6120	41362	2542	51.47	75.48	0.1	Medium-quality	p__Bacillota	c__Bacilli	o__Lactobacillales	f__Lactobacillaceae	g__Ligilactobacillus	s__Ligilactobacillus avistercoris
d42C.bin.7	MAG	177	1066926	7205	3338	18867	2046	38.95	66.32	0.77	Medium-quality	p__Bacillota	c__Bacilli	o__Lactobacillales	f__Lactobacillaceae	g__Weissella	s__Weissella thailandensis
d42D.bin.100	MAG	252	1953604	10551	3594	36943	2002	62.12	93.87	1.44	High-quality	p__Bacillota_A	c__Clostridia	o__Oscillospirales	f__Acutalibacteraceae	g__UBA1417	s__UBA1417 sp900552925
d42D.bin.105	MAG	228	2276158	13402	4910	48790	2017	54.23	96.65	0.86	High-quality	p__Bacillota_A	c__Clostridia	o__Oscillospirales	f__Acutalibacteraceae	g__Anaeromassilibacillus	s__Anaeromassilibacillus stercoravium
d42D.bin.109	MAG	172	2144382	17919	5517	87395	2001	62.44	83.68	1.14	Medium-quality	p__Bacillota_A	c__Clostridia	o__Oscillospirales	f__Ruminococcaceae	g__Ruthenibacterium	s__Ruthenibacterium sp944386565
d42D.bin.112	MAG	43	2037547	99983	26188	188604	2095	25.56	97.69	3.32	High-quality	p__Bacillota_A	c__Clostridia	o__TANB77	f__CAG-508	g__Scatovivens	s__Scatovivens faecipullorum
d42D.bin.115	MAG	116	1429620	17703	6144	40390	2049	57.36	95.22	0.56	High-quality	p__Bacillota_A	c__Clostridia	o__Christensenellales	f__CAG-917	g__Limadaptatus	s__Limadaptatus sp944332815
d42D.bin.15	MAG	201	1995235	13319	4659	41698	2090	51.26	74.62	2.21	Medium-quality	p__Bacillota_A	c__Clostridia	o__Lachnospirales	f__Lachnospiraceae	g__Choladocola	s__Choladocola avistercoris
d42D.bin.18	MAG	193	2252730	17649	5369	104702	2023	31.66	88.55	3.87	Medium-quality	p__Bacillota	c__Bacilli	o__Erysipelotrichales	f__Coprobacillaceae	g__Massilimicrobiota	s__Massilimicrobiota merdigallinarum
d42D.bin.29	MAG	68	2763506	70575	21952	132710	2066	48.67	92.84	2.71	High-quality	p__Bacillota_A	c__Clostridia	o__Lachnospirales	f__Lachnospiraceae	g__Blautia_A	s__Blautia_A excrementigallinarum
d42D.bin.3	MAG	548	2625560	5465	2627	22177	2003	59.39	84.46	2.26	Medium-quality	p__Bacillota_A	c__Clostridia	o__Christensenellales	f__CAG-74	g__Alectryocaccomicrobium	s__Alectryocaccomicrobium faecavium
d42D.bin.40	MAG	216	2384564	15977	4999	78881	2042	63.09	84.78	4.14	Medium-quality	p__Bacillota_A	c__Clostridia	o__Oscillospirales	f__Ruminococcaceae	g__Gemmiger	s__Gemmiger avistercoris
d42D.bin.45	MAG	370	2156829	7207	3063	22052	2015	62.78	77.56	0.99	Medium-quality	p__Bacillota_A	c__Clostridia	o__Oscillospirales	f__Oscillospiraceae	g__Avoscillospira	s__Avoscillospira stercorigallinarum
d42D.bin.51	MAG	322	1348065	4507	2387	14789	2013	59.41	67.76	2.28	Medium-quality	p__Bacillota_A	c__Clostridia	o__Christensenellales	f__Borkfalkiaceae	g__Borkfalkia	s__Borkfalkia faecavium
d42D.bin.62	MAG	120	1017788	11447	4146	44801	2051	51.38	73.55	1.09	Medium-quality	p__Bacillota	c__Bacilli	o__Lactobacillales	f__Lactobacillaceae	g__Ligilactobacillus	s__Ligilactobacillus avistercoris
d42D.bin.70	MAG	273	2832271	15571	4618	69450	2020	46.53	89.01	3.45	Medium-quality	p__Bacillota_A	c__Clostridia	o__Lachnospirales	f__Lachnospiraceae	g__Sellimonas	s__Sellimonas avistercoris
d42D.bin.71	MAG	341	2009557	7104	3025	33140	2003	52.07	74.71	0.33	Medium-quality	p__Bacillota_A	c__Clostridia	o__Oscillospirales	f__Ruminococcaceae	g__Faecivivens	s__Faecivivens stercorigallinarum
d42D.bin.80	MAG	272	2014176	9741	3431	44487	2002	40.49	76.85	1.43	Medium-quality	p__Bacillota_A	c__Clostridia	o__Oscillospirales	f__Acutalibacteraceae	g__Limousia	s__Limousia pullorum
d42D.bin.82	MAG	107	1611974	22598	6498	63133	2494	57.19	97.29	1.12	High-quality	p__Bacillota_A	c__Clostridia	o__Christensenellales	f__UBA3700	g__Ornithoclostridium	s__Ornithoclostridium sp944380285
d42D.bin.88	MAG	327	2250122	9224	3450	43092	2004	53.79	76.41	4.98	Medium-quality	p__Bacillota_A	c__Clostridia	o__Lachnospirales	f__Lachnospiraceae	g__HGM12545	s__HGM12545 sp900761925
d42D.bin.95	MAG	180	2782963	24200	6777	96835	2076	49.26	88.43	1.28	Medium-quality	p__Bacillota_A	c__Clostridia	o__Lachnospirales	f__Lachnospiraceae	g__Fusicatenibacter	s__Fusicatenibacter sp900543115
d42D.bin.96	MAG	176	1827236	14588	5080	51760	2047	48.75	83.66	0.24	Medium-quality	p__Bacillota_A	c__Clostridia	o__Oscillospirales	f__Ruminococcaceae	g__UBA866	s__
d42E.bin.16	MAG	260	1820297	9127	3306	39473	2003	27.86	88.5	1.36	Medium-quality	p__Cyanobacteriota	c__Vampirovibrionia	o__Gastranaerophilales	f__Gastranaerophilaceae	g__UMGS1477	s__UMGS1477 sp944322675
d42E.bin.20	MAG	161	1413008	11882	4219	48960	2094	31.55	93.83	2.1	High-quality	p__Bacillota	c__Bacilli	o__RF39	f__UBA660	g__Coprosoma	s__Coprosoma intestinipullorum
d42E.bin.23	MAG	33	1271950	61303	19136	164791	2668	50.6	97.46	0.17	High-quality	p__Bacillota	c__Bacilli	o__Lactobacillales	f__Lactobacillaceae	g__Ligilactobacillus	s__Ligilactobacillus avistercoris
d42E.bin.25	MAG	105	2360038	34768	10972	183275	2535	64.03	90.54	3.55	High-quality	p__Bacillota_A	c__Clostridia	o__Oscillospirales	f__Ruminococcaceae	g__Faecalibacterium	s__Faecalibacterium gallistercoris
d42E.bin.26	MAG	39	2421049	79524	31853	317907	3159	50.59	90.9	3.62	High-quality	p__Bacillota_A	c__Clostridia	o__Lachnospirales	f__Lachnospiraceae	g__Choladocola	s__Choladocola avistercoris
d42E.bin.32	MAG	244	2227259	13170	3982	53226	2005	31.57	93.87	0.85	High-quality	p__Bacillota	c__Bacilli	o__Erysipelotrichales	f__Coprobacillaceae	g__Massilimicrobiota	s__Massilimicrobiota merdigallinarum
d42E.bin.34	MAG	390	1770849	4843	2584	18293	2014	45.15	75.28	0.56	Medium-quality	p__Bacillota_A	c__Clostridia	o__Lachnospirales	f__Anaerotignaceae	g__Anaerotignum	s__Anaerotignum merdipullorum
d42E.bin.35	MAG	118	3070663	55002	10412	192391	2233	46.87	80.68	1.99	Medium-quality	p__Bacillota_A	c__Clostridia	o__Lachnospirales	f__Lachnospiraceae	g__Anaerobutyricum	s__Anaerobutyricum stercoris
d42E.bin.38	MAG	14	1848077	301490	51277	543228	16013	42.4	96.02	0	High-quality	p__Bacillota_A	c__Clostridia	o__Oscillospirales	f__Acutalibacteraceae	g__Eubacterium_R	s__Eubacterium_R faecigallinarum
d42E.bin.45	MAG	278	2517859	12910	4364	44975	2001	57.79	92.67	4.46	High-quality	p__Bacillota_A	c__Clostridia	o__Oscillospirales	f__Butyricicoccaceae	g__Agathobaculum	s__Agathobaculum pullistercoris
d42E.bin.46	MAG	467	2852102	7646	3146	23750	2003	59.32	88.44	1.17	Medium-quality	p__Bacillota_A	c__Clostridia	o__Christensenellales	f__CAG-74	g__Alectryocaccomicrobium	s__Alectryocaccomicrobium faecavium
d42E.bin.47	MAG	140	2516744	30374	7874	86778	2149	48.27	80.75	2.9	Medium-quality	p__Bacillota_A	c__Clostridia	o__Lachnospirales	f__Lachnospiraceae	g__Merdimonas	s__Merdimonas faecis
d42E.bin.50	MAG	69	1302902	26772	10217	70693	2091	34.54	91.2	0.72	High-quality	p__Bacillota	c__Bacilli	o__RF39	f__UBA660	g__Faecenecus	s__Faecenecus gallistercoris
d42E.bin.5	MAG	256	2384458	12404	4378	81657	2020	65.73	91.73	0.41	High-quality	p__Bacillota_A	c__Clostridia	o__Christensenellales	f__CAG-74	g__Onthenecus	s__Onthenecus intestinigallinarum
d42E.bin.60	MAG	45	2116839	80976	24277	187840	2466	61.9	75.1	0.02	Medium-quality	p__Bacillota_A	c__Clostridia	o__Oscillospirales	f__Ruminococcaceae	g__Gemmiger	s__Gemmiger avicola
d42E.bin.69	MAG	268	1128113	4692	2380	19435	2007	40.66	53.5	0.68	Medium-quality	p__Pseudomonadota	c__Gammaproteobacteria	o__Enterobacterales_A	f__Pasteurellaceae	g__Gallibacterium	s__Gallibacterium anatis
d42E.bin.70	MAG	71	2663753	98091	16511	249259	2050	52.06	92.67	0.02	High-quality	p__Bacillota_A	c__Clostridia	o__Lachnospirales	f__Lachnospiraceae	g__Merdiplasma	s__Merdiplasma excrementigallinarum
d42E.bin.78	MAG	426	1860704	4799	2480	14904	2003	55.08	60.25	0.99	Medium-quality	p__Bacillota_A	c__Clostridia	o__Lachnospirales	f__Lachnospiraceae	g__Egerieimonas	s__Egerieimonas intestinavium
d42E.bin.82	MAG	250	1910443	9838	3666	45871	2027	61.85	95.62	2.13	High-quality	p__Bacillota_A	c__Clostridia	o__Oscillospirales	f__Acutalibacteraceae	g__UBA1417	s__UBA1417 sp900552925
d42E.bin.86	MAG	39	2539635	88456	40290	203435	4968	48.61	82.84	0	Medium-quality	p__Bacillota_A	c__Clostridia	o__Lachnospirales	f__Lachnospiraceae	g__Blautia_A	s__Blautia_A excrementigallinarum
d42E.bin.90	MAG	230	2608248	15609	5540	56443	2043	53.54	98.32	1	High-quality	p__Bacillota_A	c__Clostridia	o__Oscillospirales	f__Acutalibacteraceae	g__Anaeromassilibacillus	s__Anaeromassilibacillus stercoravium
d42E.bin.91	MAG	70	2780256	79131	18908	301453	2560	48.97	98.43	1.11	High-quality	p__Bacillota_A	c__Clostridia	o__Lachnospirales	f__Lachnospiraceae	g__Fusicatenibacter	s__Fusicatenibacter sp900543115
d42E.bin.9	MAG	377	1882941	5438	2810	18886	2002	45.74	60.96	1.32	Medium-quality	p__Bacteroidota	c__Bacteroidia	o__Bacteroidales	f__Bacteroidaceae	g__Phocaeicola	s__Phocaeicola plebeius_A
d42H.bin.5	MAG	48	2005049	66471	22418	166993	4752	39.56	88.27	0	Medium-quality	p__Pseudomonadota	c__Gammaproteobacteria	o__Enterobacterales_A	f__Pasteurellaceae	g__Gallibacterium	s__Gallibacterium anatis
d42I.bin.19	MAG	316	2497404	11099	3776	44767	2002	52.88	89.8	0.79	Medium-quality	p__Bacillota_A	c__Clostridia	o__Lachnospirales	f__Lachnospiraceae	g__Merdiplasma	s__Merdiplasma excrementigallinarum
d42I.bin.22	MAG	365	1897317	6173	2850	20778	2008	51.6	76.55	1.38	Medium-quality	p__Bacillota_A	c__Clostridia	o__Oscillospirales	f__Acutalibacteraceae	g__RGIG2774	s__
d42I.bin.24	MAG	68	4406581	99325	34621	186993	2682	45.02	99.99	0.27	High-quality	p__Bacteroidota	c__Bacteroidia	o__Bacteroidales	f__Tannerellaceae	g__Parabacteroides	s__Parabacteroides johnsonii
d42I.bin.29	MAG	222	2244960	15054	4664	47849	2005	64.22	83.54	0.54	Medium-quality	p__Bacillota_A	c__Clostridia	o__Oscillospirales	f__Ruminococcaceae	g__Gemmiger	s__Gemmiger stercoripullorum
d42I.bin.35	MAG	96	2569295	47163	13444	164565	2032	48.8	86.49	0.12	Medium-quality	p__Bacillota_A	c__Clostridia	o__Lachnospirales	f__Lachnospiraceae	g__Blautia_A	s__Blautia_A excrementigallinarum
d42I.bin.37	MAG	132	2500538	33541	8679	132976	2053	41.98	77.41	0.42	Medium-quality	p__Bacteroidota	c__Bacteroidia	o__Bacteroidales	f__Bacteroidaceae	g__Phocaeicola	s__Phocaeicola sp900556845
d42I.bin.38	MAG	220	2407233	15790	5202	58311	2039	45.53	80.7	2.4	Medium-quality	p__Bacillota_A	c__Clostridia	o__Lachnospirales	f__Lachnospiraceae	g__Blautia_A	s__Blautia_A avistercoris
d42I.bin.39	MAG	488	2620494	6400	2823	23950	2000	45.39	77.72	4.9	Medium-quality	p__Bacillota_A	c__Clostridia	o__Lachnospirales	f__Lachnospiraceae	g__Blautia	s__Blautia merdipullorum
d42I.bin.47	MAG	192	1068809	7094	2817	18780	2034	58.47	70.13	1.1	Medium-quality	p__Bacillota_A	c__Clostridia	o__Christensenellales	f__Borkfalkiaceae	g__Borkfalkia	s__Borkfalkia sp904419945
d42I.bin.48	MAG	120	1241028	14659	4854	52716	2022	34.79	92.69	1.54	High-quality	p__Bacillota	c__Bacilli	o__RF39	f__UBA660	g__Faecenecus	s__Faecenecus gallistercoris
d42I.bin.50	MAG	52	1763704	54163	19280	108914	2253	58.46	59.56	0.06	Medium-quality	p__Bacillota_A	c__Clostridia	o__Christensenellales	f__CAG-74	g__Egerieenecus	s__Egerieenecus merdigallinarum
d42I.bin.52	MAG	340	1809051	6302	2844	22792	2010	62.11	89.4	0.88	Medium-quality	p__Bacillota_A	c__Clostridia	o__Oscillospirales	f__Acutalibacteraceae	g__UBA1417	s__UBA1417 sp900552925
d42I.bin.62	MAG	256	1544475	6739	3062	35144	2001	60.16	59.7	1.76	Medium-quality	p__Bacillota_A	c__Clostridia	o__Oscillospirales	f__Butyricicoccaceae	g__Butyricicoccus	s__Butyricicoccus avicola
d42I.bin.67	MAG	328	1661951	5670	2635	22868	2002	64.96	81.66	1.18	Medium-quality	p__Actinomycetota	c__Actinomycetia	o__Actinomycetales	f__Bifidobacteriaceae	g__Bifidobacterium	s__Bifidobacterium pullorum_B
d42I.bin.6	MAG	105	1870019	34443	8099	110991	2064	55.24	62.46	1.83	Medium-quality	p__Bacillota_A	c__Clostridia	o__Oscillospirales	f__Acutalibacteraceae	g__Anaeromassilibacillus	s__Anaeromassilibacillus stercoravium
d42I.bin.72	MAG	212	2349300	18626	4594	56663	2006	48.74	86.16	2.86	Medium-quality	p__Bacillota_A	c__Clostridia	o__Lachnospirales	f__Lachnospiraceae	g__Merdimonas	s__Merdimonas faecis
d42J.bin.2	MAG	317	1746230	6447	2925	18868	2000	54.94	68.22	1.31	Medium-quality	p__Actinomycetota	c__Actinomycetia	o__Mycobacteriales	f__Mycobacteriaceae	g__Corynebacterium	s__Corynebacterium stationis
d42J.bin.3	MAG	153	1587473	15671	4223	70959	2035	32.33	78.58	0.84	Medium-quality	p__Bacillota	c__Bacilli	o__Lactobacillales	f__Lactobacillaceae	g__Ligilactobacillus	s__Ligilactobacillus salivarius
d42L.bin.10	MAG	314	2098912	9476	2962	39146	2005	26.43	71.38	3.08	Medium-quality	p__Bacillota_A	c__Clostridia	o__Peptostreptococcales	f__Peptostreptococcaceae	g__Romboutsia	s__Romboutsia sp904418825
d42L.bin.1	MAG	149	1598032	14742	4978	55697	2135	34.35	87.22	0.54	Medium-quality	p__Bacillota	c__Bacilli	o__Lactobacillales	f__Lactobacillaceae	g__Lactobacillus	s__Lactobacillus johnsonii
d42L.bin.9	MAG	325	2166263	8440	3030	67746	2000	32.8	72.84	4.5	Medium-quality	p__Bacillota	c__Bacilli	o__Lactobacillales	f__Lactobacillaceae	g__Ligilactobacillus	s__Ligilactobacillus salivarius
d42M.bin.20	MAG	288	2195315	9338	3669	31252	2017	49.88	76.02	0.66	Medium-quality	p__Bacillota_A	c__Clostridia	o__Lachnospirales	f__Lachnospiraceae	g__Ruminococcus_G	s__Ruminococcus_G avistercoris
d42M.bin.23	MAG	147	1335471	11505	4396	42426	2065	34.21	68.53	2.26	Medium-quality	p__Bacillota	c__Bacilli	o__Lactobacillales	f__Lactobacillaceae	g__Lactobacillus	s__Lactobacillus johnsonii
d42M.bin.32	MAG	133	1640022	17810	5769	103410	2265	38.52	81.76	3.35	Medium-quality	p__Bacillota	c__Bacilli	o__Lactobacillales	f__Lactobacillaceae	g__Limosilactobacillus	s__Limosilactobacillus reuteri_E
d42M.bin.3	MAG	130	2026084	23806	8154	61022	2159	48.92	61.89	0.44	Medium-quality	p__Bacillota_A	c__Clostridia	o__Lachnospirales	f__Lachnospiraceae	g__Fusicatenibacter	s__Fusicatenibacter sp900543115
d42N.bin.21	MAG	82	1126179	22205	5677	56497	2846	40.75	65.25	1.07	Medium-quality	p__Bacillota	c__Bacilli	o__Lactobacillales	f__Lactobacillaceae	g__Limosilactobacillus	s__Limosilactobacillus vaginalis
d42O.bin.11	MAG	41	2000572	74116	23175	256964	3548	61.82	85.41	0.13	Medium-quality	p__Actinomycetota	c__Coriobacteriia	o__Coriobacteriales	f__Coriobacteriaceae	g__Enorma	s__Enorma massiliensis
d42O.bin.43	MAG	228	1942100	11490	4086	32174	2029	64.21	82.14	0.93	Medium-quality	p__Bacillota_A	c__Clostridia	o__Oscillospirales	f__Ruminococcaceae	g__Gemmiger	s__Gemmiger stercoripullorum
d5B.bin.8	MAG	174	1646772	13205	4132	79482	2016	32.71	85.74	3.83	Medium-quality	p__Bacillota	c__Bacilli	o__Lactobacillales	f__Lactobacillaceae	g__Ligilactobacillus	s__Ligilactobacillus salivarius
d5F.bin.15	MAG	193	2461175	17442	6111	52513	2511	49.81	83.71	0.55	Medium-quality	p__Bacillota_A	c__Clostridia	o__Lachnospirales	f__Lachnospiraceae	g__Ventrimonas	s__Ventrimonas sp003480315
d5F.bin.18	MAG	143	2541634	31329	7894	96266	2112	41.06	87.62	0.99	Medium-quality	p__Bacillota_A	c__Clostridia	o__Lachnospirales	f__Lachnospiraceae	g__CAG-303	s__CAG-303 sp000437755
d5F.bin.19	MAG	82	2683447	49477	15314	148870	3308	48.56	86.16	0.31	Medium-quality	p__Bacillota_A	c__Clostridia	o__Lachnospirales	f__Lachnospiraceae	g__Fusicatenibacter	s__Fusicatenibacter saccharivorans
d5F.bin.21	MAG	93	2901746	58398	14845	243739	2120	28.54	91.84	0.85	High-quality	p__Bacillota_A	c__Clostridia	o__Peptostreptococcales	f__Peptostreptococcaceae	g__Intestinibacter	s__Intestinibacter bartlettii
d5F.bin.25	MAG	226	1397972	7195	3189	50106	2014	41.16	71.72	0.08	Medium-quality	p__Bacillota_A	c__Clostridia	o__Oscillospirales	f__Acutalibacteraceae	g__Ruminococcus_E	s__Ruminococcus_E bromii_B
d5F.bin.29	MAG	67	2598017	49193	23951	126748	2134	48.97	97.75	0.53	High-quality	p__Bacillota_A	c__Clostridia	o__Lachnospirales	f__Lachnospiraceae	g__Clostridium_Q	s__Clostridium_Q fessum
d5F.bin.31	MAG	97	2802636	48271	14754	155356	2387	28.92	98.02	2.92	High-quality	p__Bacillota	c__Bacilli	o__Erysipelotrichales	f__Coprobacillaceae	g__Faecalibacillus	s__Faecalibacillus intestinalis
d5F.bin.33	MAG	71	1635275	35849	12808	81823	2080	35.75	91.26	0.27	High-quality	p__Bacillota_A	c__Clostridia	o__Tissierellales	f__Peptoniphilaceae	g__Ezakiella	s__Ezakiella coagulans
d5F.bin.38	MAG	167	3646722	33212	10064	162511	2375	41.84	77.84	4.12	Medium-quality	p__Bacteroidota	c__Bacteroidia	o__Bacteroidales	f__Bacteroidaceae	g__Phocaeicola	s__Phocaeicola vulgatus
d5F.bin.42	MAG	372	2767558	9234	3870	29309	2139	45.74	71.33	2.14	Medium-quality	p__Bacteroidota	c__Bacteroidia	o__Bacteroidales	f__Tannerellaceae	g__Parabacteroides	s__Parabacteroides merdae
d5F.bin.44	MAG	39	1429753	78851	18634	105835	2229	41.87	53.63	0.56	Medium-quality	p__Bacillota_A	c__Clostridia	o__Lachnospirales	f__Lachnospiraceae	g__Dorea_A	s__Dorea_A longicatena_B
d5F.bin.47	MAG	134	2902575	46358	9444	195451	2082	38.14	87.49	2.52	Medium-quality	p__Bacillota_A	c__Clostridia	o__Lachnospirales	f__Lachnospiraceae	g__Schaedlerella	s__Schaedlerella sp900066545
d5F.bin.52	MAG	92	2162390	35510	13172	79655	2774	33.55	96.2	0.66	High-quality	p__Bacillota	c__Bacilli	o__Erysipelotrichales	f__Erysipelotrichaceae	g__Amedibacterium	s__Amedibacterium intestinale
d5F.bin.53	MAG	96	2508363	40447	14062	163437	2166	28.98	92.71	0.12	High-quality	p__Fusobacteriota	c__Fusobacteriia	o__Fusobacteriales	f__Fusobacteriaceae	g__Fusobacterium_A	s__Fusobacterium_A mortiferum
d5F.bin.60	MAG	215	1393215	7338	3695	21706	2167	53.4	71.43	0.12	Medium-quality	p__Bacteroidota	c__Bacteroidia	o__Bacteroidales	f__Porphyromonadaceae	g__Porphyromonas	s__Porphyromonas asaccharolytica
d5F.bin.77	MAG	172	3222797	28499	9231	89813	2199	40.52	85.21	0.54	Medium-quality	p__Bacteroidota	c__Bacteroidia	o__Bacteroidales	f__Bacteroidaceae	g__Phocaeicola	s__Phocaeicola coprocola
d5F.bin.78	MAG	250	1475014	7691	2906	48855	2042	37.9	71.41	2.32	Medium-quality	p__Bacillota	c__Bacilli	o__Erysipelotrichales	f__Erysipelotrichaceae	g__Amedibacillus	s__Amedibacillus dolichus
d5F.bin.82	MAG	68	2373457	52924	17840	212618	2787	45.15	67.38	0.19	Medium-quality	p__Bacteroidota	c__Bacteroidia	o__Bacteroidales	f__Bacteroidaceae	g__Phocaeicola	s__Phocaeicola plebeius_A
d5F.bin.90	MAG	19	1986722	188323	46719	421992	12204	35.99	71.7	0.13	Medium-quality	p__Bacillota_A	c__Clostridia	o__Lachnospirales	f__Lachnospiraceae	g__Lachnospira	s__Lachnospira rogosae
d5G.bin.13	MAG	123	2468982	30707	8893	208406	2402	62.93	97.97	0.99	High-quality	p__Actinomycetota	c__Actinomycetia	o__Mycobacteriales	f__Mycobacteriaceae	g__Corynebacterium	s__Corynebacterium falsenii
d5G.bin.16	MAG	378	1848430	5445	2723	34440	2007	38.58	76.72	1.2	Medium-quality	p__Bacillota	c__Bacilli	o__Lactobacillales	f__Enterococcaceae	g__Enterococcus_B	s__Enterococcus_B faecium
d5G.bin.19	MAG	97	2254071	33729	12079	114350	2024	53.04	80.39	0.93	Medium-quality	p__Bacillota_A	c__Clostridia	o__Lachnospirales	f__Lachnospiraceae	g__Scatomonas	s__Scatomonas merdigallinarum
d5G.bin.20	MAG	334	1986139	7743	2903	33642	2019	60.27	77.59	2.56	Medium-quality	p__Bacillota_A	c__Clostridia	o__Oscillospirales	f__Acutalibacteraceae	g__Acutalibacter	s__Acutalibacter stercoravium
d5G.bin.24	MAG	98	2923296	55326	17335	110959	2228	49.04	84.71	3.22	Medium-quality	p__Bacillota_A	c__Clostridia	o__Lachnospirales	f__Lachnospiraceae	g__Fusicatenibacter	s__Fusicatenibacter sp900543115
d5G.bin.2	MAG	143	2824854	37624	8689	121719	2079	46.18	96.76	0.05	High-quality	p__Bacillota_A	c__Clostridia	o__Lachnospirales	f__Lachnospiraceae	g__Sellimonas	s__Sellimonas avistercoris
d5G.bin.34	MAG	62	1977368	51267	14430	156620	3579	61.61	78.42	0.38	Medium-quality	p__Bacillota_A	c__Clostridia	o__Oscillospirales	f__Ruminococcaceae	g__Gemmiger	s__Gemmiger avicola
d5H.bin.1	MAG	334	1752242	6238	2691	26322	2003	38.43	75.44	1.62	Medium-quality	p__Bacillota	c__Bacilli	o__Lactobacillales	f__Enterococcaceae	g__Enterococcus_B	s__Enterococcus_B faecium
d5H.bin.7	MAG	255	1842469	9710	3228	44991	2009	36.29	83.36	3	Medium-quality	p__Bacillota	c__Bacilli	o__Lactobacillales	f__Lactobacillaceae	g__Lactobacillus	s__Lactobacillus crispatus
d5K.bin.3	MAG	152	1458826	12467	4578	42986	2064	34.28	86.21	0.82	Medium-quality	p__Bacillota	c__Bacilli	o__Lactobacillales	f__Lactobacillaceae	g__Lactobacillus	s__Lactobacillus johnsonii
d5L.bin.16	MAG	133	1831594	23770	5948	60389	2011	37.51	65.36	0.35	Medium-quality	p__Bacillota	c__Bacilli	o__Lactobacillales	f__Enterococcaceae	g__Enterococcus_B	s__Enterococcus_B faecium
d5L.bin.17	MAG	223	2003632	12405	3980	42688	2033	56.23	85.93	0.98	Medium-quality	p__Actinomycetota	c__Actinomycetia	o__Actinomycetales	f__Micrococcaceae	g__Rothia	s__Rothia sp002418375
d7B.bin.10	MAG	334	1892936	6227	3305	40837	2094	54.29	59.27	0.83	Medium-quality	p__Actinomycetota	c__Actinomycetia	o__Mycobacteriales	f__Mycobacteriaceae	g__Corynebacterium	s__Corynebacterium glutamicum
d7B.bin.13	MAG	455	2064488	5111	2426	29457	2006	32.74	78.22	0.86	Medium-quality	p__Bacillota	c__Bacilli	o__Staphylococcales	f__Staphylococcaceae	g__Mammaliicoccus	s__Mammaliicoccus sciuri
d7B.bin.14	MAG	493	3604039	8880	3874	29484	2016	51.11	83.94	1.08	Medium-quality	p__Pseudomonadota	c__Gammaproteobacteria	o__Enterobacterales	f__Enterobacteriaceae	g__Escherichia	s__Escherichia coli
d7B.bin.18	MAG	127	1598468	23458	4800	104678	2023	38.08	91.31	1.4	High-quality	p__Bacillota	c__Bacilli	o__Lactobacillales	f__Lactobacillaceae	g__Weissella	s__Weissella paramesenteroides
d7B.bin.23	MAG	108	1843447	24426	8991	96968	2558	39.04	99.09	4.81	High-quality	p__Bacillota	c__Bacilli	o__Lactobacillales	f__Lactobacillaceae	g__Limosilactobacillus	s__Limosilactobacillus reuteri_E
d7B.bin.24	MAG	129	2920274	35599	11445	123028	2161	36.49	65.97	1.63	Medium-quality	p__Bacillota	c__Bacilli	o__Bacillales	f__Planococcaceae	g__Psychrobacillus	s__
d7B.bin.33	MAG	188	1206001	7859	3238	36689	2030	42.28	64.39	1.28	Medium-quality	p__Bacillota	c__Bacilli	o__Lactobacillales	f__Lactobacillaceae	g__Latilactobacillus	s__Latilactobacillus curvatus
d7B.bin.44	MAG	218	1374568	7359	3243	36420	2112	39.76	71.43	1.25	Medium-quality	p__Bacillota	c__Bacilli	o__Lactobacillales	f__Aerococcaceae	g__Aerococcus	s__Aerococcus urinaeequi
d7B.bin.6	MAG	299	2186546	9174	3693	33243	2082	44	77.85	1.67	Medium-quality	p__Bacillota	c__Bacilli	o__Lactobacillales	f__Enterococcaceae	g__Enterococcus_C	s__Enterococcus_C diestrammenae_A
d7E.bin.18	MAG	428	2595566	7436	2944	43310	2011	32.49	87.78	1.64	Medium-quality	p__Bacillota	c__Bacilli	o__Staphylococcales	f__Staphylococcaceae	g__Mammaliicoccus	s__Mammaliicoccus sciuri
d7E.bin.23	MAG	262	1745119	8243	3338	54153	2023	36.04	83.81	1.86	Medium-quality	p__Bacillota	c__Bacilli	o__Staphylococcales	f__Salinicoccaceae	g__Jeotgalicoccus	s__Jeotgalicoccus meleagridis
d7E.bin.26	MAG	301	1541403	5424	3029	17824	2081	54.45	59.12	1.28	Medium-quality	p__Actinomycetota	c__Actinomycetia	o__Mycobacteriales	f__Mycobacteriaceae	g__Corynebacterium	s__Corynebacterium glutamicum
d7E.bin.37	MAG	665	2601407	4003	2401	17777	2000	72.09	82.01	1.59	Medium-quality	p__Actinomycetota	c__Actinomycetia	o__Actinomycetales	f__Dermabacteraceae	g__Brachybacterium	s__Brachybacterium paraconglomeratum
d7E.bin.6	MAG	288	2061798	8128	3869	26169	2132	53.88	68.05	1.5	Medium-quality	p__Actinomycetota	c__Actinomycetia	o__Mycobacteriales	f__Mycobacteriaceae	g__Corynebacterium	s__
d7E.bin.8	MAG	230	1736646	8974	3768	60859	2200	54.9	70.92	1.75	Medium-quality	p__Actinomycetota	c__Actinomycetia	o__Mycobacteriales	f__Mycobacteriaceae	g__Corynebacterium	s__Corynebacterium stationis
d7E.bin.9	MAG	118	1283676	15668	5192	57540	2304	38.83	77.81	0.3	Medium-quality	p__Bacillota	c__Bacilli	o__Lactobacillales	f__Lactobacillaceae	g__Limosilactobacillus	s__Limosilactobacillus reuteri_E
d7H.bin.10	MAG	329	1622339	5445	2763	17740	2006	62.28	65.83	1.03	Medium-quality	p__Bacillota_A	c__Clostridia	o__Oscillospirales	f__Acutalibacteraceae	g__Acutalibacter	s__Acutalibacter ornithocaccae
d7H.bin.18	MAG	141	2295130	26762	7883	76694	2266	61.16	91.37	0.46	High-quality	p__Bacillota_A	c__Clostridia	o__Oscillospirales	f__Ruminococcaceae	g__Gemmiger	s__Gemmiger avicola
d7H.bin.22	MAG	235	1074246	4973	2697	15512	2013	39.35	74.75	2.33	Medium-quality	p__Bacillota	c__Bacilli	o__Lactobacillales	f__Lactobacillaceae	g__Limosilactobacillus	s__Limosilactobacillus coleohominis
d7H.bin.28	MAG	149	2330499	24061	7355	71509	2167	54.04	91.1	0.31	High-quality	p__Bacillota_A	c__Clostridia	o__Oscillospirales	f__Acutalibacteraceae	g__Anaeromassilibacillus	s__Anaeromassilibacillus stercoravium
d7H.bin.30	MAG	243	3040841	18626	5565	75620	2106	47.23	99.57	3.47	High-quality	p__Bacillota_A	c__Clostridia	o__Lachnospirales	f__Lachnospiraceae	g__Mediterraneibacter	s__Mediterraneibacter sp019418195
d7H.bin.38	MAG	81	1992905	37989	10437	94393	2135	65.93	72.59	0.33	Medium-quality	p__Bacillota_A	c__Clostridia	o__Oscillospirales	f__Ruminococcaceae	g__Gemmiger	s__Gemmiger stercoravium
d7H.bin.41	MAG	44	2291002	97065	25020	248404	2218	56.04	99.7	0.06	High-quality	p__Bacillota_A	c__Clostridia	o__Oscillospirales	f__Acutalibacteraceae	g__Heritagella	s__Heritagella intestinalis
d7H.bin.47	MAG	361	2144265	6689	3190	28514	2037	51.47	77.83	2.97	Medium-quality	p__Bacillota_A	c__Clostridia	o__Lachnospirales	f__Lachnospiraceae	g__Mediterraneibacter	s__Mediterraneibacter caccavium
d7H.bin.8	MAG	181	2883789	22927	7077	92638	2012	64.38	90.94	0.36	High-quality	p__Bacillota_A	c__Clostridia	o__Oscillospirales	f__Oscillospiraceae	g__Flavonifractor	s__Flavonifractor avistercoris
d7I.bin.24	MAG	84	1269688	23967	6822	82586	2086	38.94	60.5	1.43	Medium-quality	p__Bacillota	c__Bacilli	o__Lactobacillales	f__Lactobacillaceae	g__Limosilactobacillus	s__Limosilactobacillus reuteri_E
d7J.bin.10	MAG	52	3258307	121098	28766	227162	2118	40.38	99.99	0.48	High-quality	p__Bacillota	c__Bacilli	o__Lactobacillales	f__Enterococcaceae	g__Enterococcus_D	s__Enterococcus_D gallinarum
d7J.bin.17	MAG	354	1516423	4621	2462	22724	2004	63.76	66.16	1.04	Medium-quality	p__Bacillota_A	c__Clostridia	o__Oscillospirales	f__Ruminococcaceae	g__Gemmiger	s__Gemmiger stercoravium
d7J.bin.18	MAG	95	3486194	69153	16552	171889	2056	49.31	94.42	0.15	High-quality	p__Bacillota_A	c__Clostridia	o__Lachnospirales	f__Lachnospiraceae	g__Limivivens	s__Limivivens merdigallinarum
d7J.bin.22	MAG	254	1614657	7735	3278	33839	2013	60.95	84.28	0.63	Medium-quality	p__Bacillota_A	c__Clostridia	o__Christensenellales	f__Borkfalkiaceae	g__Borkfalkia	s__Borkfalkia sp944328405
d7J.bin.27	MAG	260	1186275	5187	2631	14785	2020	58.81	52.98	0.41	Medium-quality	p__Bacillota_A	c__Clostridia	o__Oscillospirales	f__Acutalibacteraceae	g__Acutalibacter	s__Acutalibacter sp904391645
d7J.bin.30	MAG	416	2292524	6660	2870	22409	2003	63.08	86.92	3.02	Medium-quality	p__Bacillota_A	c__Clostridia	o__Oscillospirales	f__Oscillospiraceae	g__Lawsonibacter	s__Lawsonibacter sp900545895
d7J.bin.32	MAG	95	2127189	40514	8728	143440	2166	58.39	79.37	2.12	Medium-quality	p__Bacillota_A	c__Clostridia	o__Oscillospirales	f__Acutalibacteraceae	g__Acutalibacter	s__Acutalibacter pullicola
d7J.bin.35	MAG	560	2413621	4642	2563	14780	2003	53.55	63.19	1.32	Medium-quality	p__Bacillota_A	c__Clostridia	o__Lachnospirales	f__Lachnospiraceae	g__Eisenbergiella	s__Eisenbergiella intestinigallinarum
d7J.bin.38	MAG	150	2063341	21455	6478	98405	2051	61.59	96.94	0.34	High-quality	p__Bacillota_A	c__Clostridia	o__Oscillospirales	f__Acutalibacteraceae	g__UBA1417	s__UBA1417 sp900552925
d7J.bin.40	MAG	78	1662274	34621	9442	234203	2617	59.2	82.83	0	Medium-quality	p__Bacillota_A	c__Clostridia	o__Christensenellales	f__Borkfalkiaceae	g__Borkfalkia	s__Borkfalkia sp017886545
d7J.bin.43	MAG	324	3221437	14250	4436	70564	2090	51.26	87.5	1.89	Medium-quality	p__Bacillota_A	c__Clostridia	o__Lachnospirales	f__Lachnospiraceae	g__Enterocloster	s__Enterocloster excrementigallinarum
d7J.bin.47	MAG	256	3105055	19963	5000	91402	2006	31.14	100	2.48	High-quality	p__Bacillota	c__Bacilli	o__Erysipelotrichales	f__Coprobacillaceae	g__Massilimicrobiota	s__Massilimicrobiota merdigallinarum
d7J.bin.48	MAG	46	2162284	65180	22549	138206	4089	57.15	82.32	0.22	Medium-quality	p__Bacillota_A	c__Clostridia	o__Oscillospirales	f__Ruminococcaceae	g__Negativibacillus	s__Negativibacillus faecipullorum
d7J.bin.54	MAG	42	3252162	105069	45950	342215	4891	48.95	95.7	0.01	High-quality	p__Bacillota_A	c__Clostridia	o__Lachnospirales	f__Lachnospiraceae	g__Choladousia	s__Choladousia intestinavium
d7J.bin.57	MAG	97	3519456	72228	17420	235729	2027	44.75	99.94	0	High-quality	p__Bacillota_A	c__Clostridia	o__Lachnospirales	f__Lachnospiraceae	g__Blautia	s__Blautia ornithocaccae
d7J.bin.59	MAG	88	3411170	58991	19182	342583	2165	50.64	92.02	1.06	High-quality	p__Bacillota_A	c__Clostridia	o__Lachnospirales	f__Lachnospiraceae	g__Merdisoma	s__Merdisoma faecalis
d7J.bin.69	MAG	230	1516687	7554	3445	30748	2037	52.08	76.58	0.68	Medium-quality	p__Bacillota_A	c__Clostridia	o__Oscillospirales	f__Acutalibacteraceae	g__Solibaculum	s__Solibaculum sp904397895
d7J.bin.6	MAG	203	2056202	14764	4690	59301	2001	60.34	92.81	0.02	High-quality	p__Bacillota_A	c__Clostridia	o__Oscillospirales	f__Acutalibacteraceae	g__Acutalibacter	s__Acutalibacter stercoravium
d7J.bin.71	MAG	124	1661120	22674	5504	84530	2080	38.79	90.58	4.93	High-quality	p__Bacillota	c__Bacilli	o__Lactobacillales	f__Lactobacillaceae	g__Limosilactobacillus	s__Limosilactobacillus reuteri_E
d7J.bin.8	MAG	33	2571684	98771	44391	272284	4423	52.99	89.25	0.61	Medium-quality	p__Bacillota_A	c__Clostridia	o__Lachnospirales	f__Lachnospiraceae	g__HGM12545	s__HGM12545 sp900761925
d7K.bin.28	MAG	75	1357454	38266	7749	104308	2066	64.67	66.75	0.12	Medium-quality	p__Actinomycetota	c__Actinomycetia	o__Actinomycetales	f__Bifidobacteriaceae	g__Bifidobacterium	s__Bifidobacterium pullorum_B
d7K.bin.29	MAG	130	2554048	32630	9022	88521	2206	59.21	97.17	1.1	High-quality	p__Bacillota_A	c__Clostridia	o__Oscillospirales	f__Butyricicoccaceae	g__Agathobaculum	s__Agathobaculum stercoravium
d7K.bin.2	MAG	151	2434072	26921	7190	88801	2067	45.08	75.65	0.17	Medium-quality	p__Bacillota_A	c__Clostridia	o__Oscillospirales	f__Ruminococcaceae	g__UBA866	s__UBA866 sp904384225
d7K.bin.34	MAG	447	3048937	9218	2936	37250	2002	65.46	87.32	3.88	Medium-quality	p__Actinomycetota	c__Coriobacteriia	o__Coriobacteriales	f__Eggerthellaceae	g__Rubneribacter	s__Rubneribacter badeniensis
d7K.bin.36	MAG	207	1459355	9260	3457	29625	2012	51.49	87.29	0.01	Medium-quality	p__Bacillota_A	c__Clostridia	o__Christensenellales	f__Borkfalkiaceae	g__Coproplasma	s__Coproplasma stercorigallinarum
d7K.bin.3	MAG	101	1612529	24706	7010	80597	2001	51.54	96.11	0	High-quality	p__Bacillota_A	c__Clostridia	o__Christensenellales	f__UBA3700	g__Alloclostridium	s__Alloclostridium intestinigallinarum
d7K.bin.44	MAG	46	2792603	94574	30073	194224	2111	47.12	82.92	0.06	Medium-quality	p__Bacillota_A	c__Clostridia	o__Lachnospirales	f__Lachnospiraceae	g__Mediterraneibacter	s__Mediterraneibacter sp019418195
d7K.bin.49	MAG	39	2478236	104506	38245	246378	2727	61.2	96.05	0	High-quality	p__Bacillota_A	c__Clostridia	o__Oscillospirales	f__Acutalibacteraceae	g__Acutalibacter	s__Acutalibacter ornithocaccae
d7K.bin.55	MAG	327	2627471	10263	3959	40658	2003	46.46	91.81	0.43	High-quality	p__Bacillota_A	c__Clostridia	o__UBA1381	f__UBA1381	g__Ornithomonoglobus	s__Ornithomonoglobus sp904420525
d7K.bin.56	MAG	16	1264514	116058	57183	192534	11391	61.35	66.09	0.02	Medium-quality	p__Bacillota_A	c__Clostridia	o__Oscillospirales	f__Acutalibacteraceae	g__UBA1417	s__UBA1417 sp900552925
d7K.bin.7	MAG	423	2445625	7031	2898	44742	2002	31.2	84.58	4.91	Medium-quality	p__Bacillota	c__Bacilli	o__Erysipelotrichales	f__Coprobacillaceae	g__Massilimicrobiota	s__Massilimicrobiota merdigallinarum
d7L.bin.17	MAG	50	1773923	57420	18034	170025	2309	54.13	96.74	2.15	High-quality	p__Bacillota_A	c__Clostridia	o__Christensenellales	f__UBA3700	g__Ornithoclostridium	s__Ornithoclostridium excrementipullorum
d7L.bin.32	MAG	227	2175702	11789	5206	41126	2020	56.87	85.32	4.69	Medium-quality	p__Bacillota_A	c__Clostridia	o__Oscillospirales	f__Ruminococcaceae	g__Negativibacillus	s__Negativibacillus faecipullorum
d7L.bin.33	MAG	34	1596644	74161	21608	144817	6144	51.67	85.01	0.21	Medium-quality	p__Bacillota_A	c__Clostridia	o__Christensenellales	f__Borkfalkiaceae	g__Coproplasma	s__Coproplasma stercorigallinarum
d7L.bin.34	MAG	341	3613933	14838	4936	55446	2048	52.86	96.23	4.16	High-quality	p__Bacillota_A	c__Clostridia	o__Lachnospirales	f__Lachnospiraceae	g__Eisenbergiella	s__Eisenbergiella intestinigallinarum
d7L.bin.42	MAG	315	2226823	9272	3387	32566	2000	64.83	68.46	3	Medium-quality	p__Actinomycetota	c__Coriobacteriia	o__Coriobacteriales	f__Eggerthellaceae	g__Rubneribacter	s__Rubneribacter badeniensis
d7L.bin.52	MAG	55	2028059	46646	25343	120012	3506	46.17	82.75	0	Medium-quality	p__Bacillota_A	c__Clostridia	o__UBA1381	f__UBA1381	g__Ornithomonoglobus	s__Ornithomonoglobus sp904420525
d7L.bin.53	MAG	295	2805072	13055	4773	56903	2028	48.46	85.2	4.44	Medium-quality	p__Bacillota_A	c__Clostridia	o__Lachnospirales	f__Lachnospiraceae	g__Mediterraneibacter	s__Mediterraneibacter vanvlietii
d7L.bin.61	MAG	465	2551028	6297	2891	32450	2015	44.49	72.44	2.98	Medium-quality	p__Bacillota_A	c__Clostridia	o__Lachnospirales	f__Lachnospiraceae	g__Blautia	s__Blautia ornithocaccae
d7L.bin.63	MAG	179	2456674	21387	5957	77833	2124	31.19	100	1.44	High-quality	p__Bacillota	c__Bacilli	o__Erysipelotrichales	f__Coprobacillaceae	g__Massilimicrobiota	s__Massilimicrobiota merdigallinarum
d7L.bin.65	MAG	41	1731676	59185	24743	257588	2539	51.24	94.31	0.26	High-quality	p__Bacillota_A	c__Clostridia	o__Christensenellales	f__UBA3700	g__Alloclostridium	s__Alloclostridium intestinigallinarum
d7L.bin.67	MAG	69	3001274	69133	25915	172644	3907	51	82.53	0.2	Medium-quality	p__Bacillota_A	c__Clostridia	o__Lachnospirales	f__Lachnospiraceae	g__Egerieimonas_A	s__Egerieimonas_A faecigallinarum
d7L.bin.74	MAG	122	2106002	25853	9065	70254	2042	61.81	90.76	1.48	High-quality	p__Bacillota_A	c__Clostridia	o__Oscillospirales	f__Acutalibacteraceae	g__UBA1417	s__UBA1417 sp900552925
d7L.bin.80	MAG	61	1673651	39240	15376	96578	2317	51.9	94.06	0.81	High-quality	p__Bacillota_A	c__Clostridia	o__Christensenellales	f__Borkfalkiaceae	g__Coproplasma	s__Coproplasma stercoravium
d7L.bin.89	MAG	52	2091843	55516	23335	186842	2111	49.95	85.74	0.32	Medium-quality	p__Bacillota_A	c__Clostridia	o__Oscillospirales	f__Ruminococcaceae	g__Ruthenibacterium	s__Ruthenibacterium merdavium
d7L.bin.93	MAG	326	1885173	6876	2991	24915	2038	61.71	84.6	0.98	Medium-quality	p__Bacillota_A	c__Clostridia	o__Oscillospirales	f__Acutalibacteraceae	g__Acutalibacter	s__Acutalibacter ornithocaccae
d7M.bin.13	MAG	174	1666395	13250	4560	52998	2063	38.61	81.37	3.98	Medium-quality	p__Bacillota	c__Bacilli	o__Lactobacillales	f__Lactobacillaceae	g__Limosilactobacillus	s__Limosilactobacillus reuteri_E
d7M.bin.6	MAG	222	1375745	6967	3266	49837	2002	39.68	72.04	2.17	Medium-quality	p__Bacillota	c__Bacilli	o__Lactobacillales	f__Aerococcaceae	g__Aerococcus	s__Aerococcus urinaeequi
d7M.bin.8	MAG	323	2182900	8225	3430	33823	2028	44.15	76.23	0.35	Medium-quality	p__Bacillota	c__Bacilli	o__Lactobacillales	f__Enterococcaceae	g__Enterococcus_C	s__Enterococcus_C diestrammenae_A
d7M.bin.9	MAG	279	1415607	5423	3105	16003	2036	54.73	60.37	1.89	Medium-quality	p__Actinomycetota	c__Actinomycetia	o__Mycobacteriales	f__Mycobacteriaceae	g__Corynebacterium	s__Corynebacterium stationis
d7N.bin.13	MAG	331	1569873	5267	2675	29735	2014	62.12	83.68	0.27	Medium-quality	p__Bacillota_A	c__Clostridia	o__Oscillospirales	f__Acutalibacteraceae	g__UBA1417	s__UBA1417 sp900552925
d7N.bin.23	MAG	297	1260487	4514	2516	15650	2003	53.18	57.66	0.86	Medium-quality	p__Bacillota_A	c__Clostridia	o__Oscillospirales	f__Acutalibacteraceae	g__Heritagella	s__Heritagella sp905215105
d7N.bin.26	MAG	343	1404220	4413	2541	16828	2002	50.29	58.34	0.23	Medium-quality	p__Bacillota_A	c__Clostridia	o__Lachnospirales	f__Lachnospiraceae	g__Ruminococcus_G	s__Ruminococcus_G avistercoris
d7N.bin.8	MAG	197	2233627	16727	5358	53936	2015	63.49	86.14	0.31	Medium-quality	p__Bacillota_A	c__Clostridia	o__Oscillospirales	f__Ruminococcaceae	g__Gemmiger	s__Gemmiger stercoripullorum
d7O.bin.14	MAG	234	1881187	10643	3636	51349	2030	32.76	82.49	2.19	Medium-quality	p__Bacillota	c__Bacilli	o__Lactobacillales	f__Lactobacillaceae	g__Ligilactobacillus	s__Ligilactobacillus salivarius
d7O.bin.26	MAG	47	1323646	47456	15706	102515	2040	34.58	76.78	0.99	Medium-quality	p__Bacillota	c__Bacilli	o__Lactobacillales	f__Lactobacillaceae	g__Lactobacillus	s__Lactobacillus johnsonii
GX-QX-L1_bin.12.orig	MAG	262	1312684	6689	2525	23506	1012	51.86	79.36	3.68	Medium-quality	p__Bacillota	c__Bacilli	o__Lactobacillales	f__Lactobacillaceae	g__Lactobacillus	s__Lactobacillus delbrueckii
GX-QX-L1_bin.14.orig	MAG	285	2216941	13063	3163	59290	1529	27.23	57.42	0.74	Medium-quality	p__Bacillota_A	c__Clostridia	o__Clostridiales	f__Clostridiaceae	g__Clostridium	s__Clostridium cuniculi
GX-QX-L1_bin.16.orig	MAG	28	1050336	73781	15354	120559	1016	37.86	99.39	0.07	High-quality	p__Chlamydiota	c__Chlamydiia	o__Chlamydiales	f__Chlamydiaceae	g__Chlamydophila	s__Chlamydophila gallinacea
GX-QX-L1_bin.19.orig	MAG	254	1584457	8395	3123	33980	1005	53.74	88.47	1.39	Medium-quality	p__Bacillota	c__Bacilli	o__Lactobacillales	f__Lactobacillaceae	g__Limosilactobacillus	s__Limosilactobacillus fermentum
GX-QX-L1_bin.1.orig	MAG	232	1536793	11691	2722	45901	1003	37.07	99.71	0.84	High-quality	p__Campylobacterota	c__Campylobacteria	o__Campylobacterales	f__Helicobacteraceae	g__Helicobacter_H	s__
GX-QX-L1_bin.21.orig	MAG	37	1410833	89628	19656	116080	3850	35.12	100	0	High-quality	p__Bacillota	c__Bacilli	o__Lactobacillales	f__Catellicoccaceae	g__Catellicoccus	s__
GX-QX-L1_bin.22.strict	MAG	132	583103	8089	2358	41750	522	24.77	81.18	3.39	Medium-quality	p__Bacillota	c__Bacilli	o__Mycoplasmatales	f__Mycoplasmoidaceae	g__Ureaplasma	s__Ureaplasma intestinipullorum
GX-QX-L1_bin.23.orig	MAG	387	950889	2785	1380	10332	1009	51.37	71.71	3.95	Medium-quality	p__Bacillota	c__Bacilli	o__Lactobacillales	f__Lactobacillaceae	g__Ligilactobacillus	s__Ligilactobacillus avistercoris
GX-QX-L1_bin.2.orig	MAG	61	896632	22145	6910	96992	1682	23.71	95.54	0	High-quality	p__Bacillota	c__Bacilli	o__Mycoplasmatales	f__Mycoplasmoidaceae	g__Malacoplasma	s__
GX-QX-L1_bin.6.orig	MAG	231	2064767	10691	4608	99452	1232	27.17	77.03	1.74	Medium-quality	p__Bacillota_A	c__Clostridia	o__Clostridiales	f__Clostridiaceae	g__Dwaynesavagella	s__Dwaynesavagella gallinarum
GX-QX-L2_bin.10.orig	MAG	70	2092812	46966	13729	212354	2837	29.53	99.42	0.04	High-quality	p__Fusobacteriota	c__Fusobacteriia	o__Fusobacteriales	f__Fusobacteriaceae	g__Fusobacterium_A	s__Fusobacterium_A sp900549465
GX-QX-L2_bin.13.orig	MAG	494	1581350	3447	1819	24692	1502	27.19	60.75	0.1	Medium-quality	p__Campylobacterota	c__Campylobacteria	o__Campylobacterales	f__Arcobacteraceae	g__Aliarcobacter	s__Aliarcobacter butzleri
GX-QX-L2_bin.17.orig	MAG	173	812548	5106	2766	16493	1886	44.89	51.57	0.29	Medium-quality	p__Bacillota	c__Bacilli	o__Lactobacillales	f__Lactobacillaceae	g__Leuconostoc	s__Leuconostoc holzapfelii
GX-QX-L2_bin.18.orig	MAG	261	1325216	6522	2518	22686	1007	53.04	83.69	3.7	Medium-quality	p__Bacillota	c__Bacilli	o__Lactobacillales	f__Lactobacillaceae	g__Limosilactobacillus	s__Limosilactobacillus gallistercoris
GX-QX-L2_bin.19.strict	MAG	428	1549949	7269	1378	58544	500	51.16	91.21	4.02	High-quality	p__Bacillota	c__Bacilli	o__Lactobacillales	f__Lactobacillaceae	g__Limosilactobacillus	s__Limosilactobacillus ingluviei
GX-QX-L2_bin.20.orig	MAG	250	1483084	8045	2840	28823	1023	54.65	81.24	2.73	Medium-quality	p__Actinomycetota	c__Actinomycetia	o__Actinomycetales	f__Bifidobacteriaceae	g__Aeriscardovia	s__Aeriscardovia aeriphila
GX-QX-L2_bin.22.orig	MAG	250	1917918	9695	3898	27659	1561	54.82	69.82	1.19	Medium-quality	p__Pseudomonadota	c__Gammaproteobacteria	o__Pseudomonadales	f__Pseudomonadaceae	g__	s__
GX-QX-L2_bin.24.orig	MAG	365	1330706	4761	1747	30547	1009	38.54	88.78	0.33	Medium-quality	p__Campylobacterota	c__Campylobacteria	o__Campylobacterales	f__Helicobacteraceae	g__Helicobacter_G	s__Helicobacter_G avistercoris
GX-QX-L2_bin.25.orig	MAG	182	2190582	19023	5637	89641	1253	53.98	98.77	3.97	High-quality	p__Bacillota_A	c__Clostridia	o__Oscillospirales	f__Ruminococcaceae	g__Fournierella	s__Fournierella sp944382705
GX-QX-L2_bin.28.orig	MAG	283	2066086	8895	3580	37962	1569	32.42	84.26	0.26	Medium-quality	p__Bacteroidota	c__Bacteroidia	o__Flavobacteriales	f__Flavobacteriaceae	g__Flavobacterium	s__
GX-QX-L2_bin.30.orig	MAG	158	617128	4383	2133	23498	1054	23.33	63.81	2.21	Medium-quality	p__Bacillota	c__Bacilli	o__Mycoplasmatales	f__Mycoplasmoidaceae	g__Ureaplasma	s__Ureaplasma intestinipullorum
GX-QX-L2_bin.32.orig	MAG	638	1398291	2421	1211	11812	1004	40.13	61	1.69	Medium-quality	p__Pseudomonadota	c__Gammaproteobacteria	o__Enterobacterales_A	f__Pasteurellaceae	g__Gallibacterium	s__Gallibacterium anatis
GX-QX-L2_bin.3.orig	MAG	798	2364329	3537	1561	14192	1005	58.87	79.42	3.01	Medium-quality	p__Pseudomonadota	c__Gammaproteobacteria	o__Pseudomonadales	f__Pseudomonadaceae	g__Thiopseudomonas	s__
GX-QX-L2_bin.4.strict	MAG	520	2280011	8115	1811	25107	500	60.98	91.09	3.2	High-quality	p__Pseudomonadota	c__Gammaproteobacteria	o__Burkholderiales	f__Burkholderiaceae_B	g__Comamonas	s__Comamonas denitrificans_A
GX-QX-L2_bin.8.orig	MAG	363	1495723	4527	2501	15768	1531	34.36	57.78	0.16	Medium-quality	p__Bacillota_A	c__Clostridia	o__Lachnospirales	f__Lachnospiraceae	g__Scybalomonas	s__Scybalomonas excrementigallinarum
GX-QX-L2_bin.9.orig	MAG	122	2877656	34148	12335	113010	2698	31.43	99.97	0.58	High-quality	p__Bacteroidota	c__Bacteroidia	o__Flavobacteriales	f__Weeksellaceae	g__Empedobacter	s__Empedobacter falsenii
GX-QX-L3_bin.12.strict	MAG	453	2133708	8387	1944	70575	500	52.96	80.2	3.3	Medium-quality	p__Pseudomonadota	c__Gammaproteobacteria	o__Pseudomonadales	f__Pseudomonadaceae	g__	s__
GX-QX-L3_bin.14.orig	MAG	506	1200709	2724	1261	42389	1001	37.08	67.74	0.83	Medium-quality	p__Campylobacterota	c__Campylobacteria	o__Campylobacterales	f__Helicobacteraceae	g__Helicobacter_H	s__
GX-QX-L3_bin.19.orig	MAG	199	4882443	36829	11416	124593	1816	37.26	99.43	2.44	High-quality	p__Bacillota	c__Bacilli	o__Bacillales	f__Planococcaceae	g__Lysinibacillus	s__Lysinibacillus macroides
GX-QX-L3_bin.1.orig	MAG	349	1997275	6834	2968	33785	1566	36.58	67.44	0.32	Medium-quality	p__Bacillota	c__Bacilli	o__Bacillales	f__Planococcaceae	g__Kurthia	s__Kurthia gibsonii
GX-QX-L3_bin.22.orig	MAG	637	2508771	4651	2020	19664	1504	31.41	87.31	3.71	Medium-quality	p__Bacteroidota	c__Bacteroidia	o__Flavobacteriales	f__Weeksellaceae	g__Empedobacter	s__Empedobacter falsenii
GX-QX-L3_bin.25.orig	MAG	347	1127239	3634	1897	12502	1501	27.36	64.07	2.81	Medium-quality	p__Campylobacterota	c__Campylobacteria	o__Campylobacterales	f__Arcobacteraceae	g__Aliarcobacter	s__Aliarcobacter cryaerophilus_A
GX-QX-L3_bin.29.orig	MAG	283	1012927	4074	1997	13832	1509	38.36	78.06	0.78	Medium-quality	p__Campylobacterota	c__Campylobacteria	o__Campylobacterales	f__Helicobacteraceae	g__Helicobacter_G	s__Helicobacter_G avistercoris
GX-QX-L3_bin.2.strict	MAG	394	1894138	9484	2267	38596	503	41.54	72.01	3.89	Medium-quality	p__Pseudomonadota	c__Gammaproteobacteria	o__Pseudomonadales	f__Moraxellaceae	g__Acinetobacter	s__Acinetobacter towneri
GX-QX-L3_bin.30.orig	MAG	701	3179468	6144	2229	32322	1022	34.53	90.61	2.05	High-quality	p__Bacillota_A	c__Clostridia	o__Lachnospirales	f__Lachnospiraceae	g__Scybalomonas	s__Scybalomonas excrementigallinarum
GX-QX-L3_bin.32.strict	MAG	718	4595282	16310	3242	65021	500	50.79	87.52	1.73	Medium-quality	p__Pseudomonadota	c__Gammaproteobacteria	o__Enterobacterales	f__Enterobacteriaceae	g__Escherichia	s__Escherichia coli
GX-RX-F1_bin.12.orig	MAG	463	2034871	5553	2270	23952	1006	65.09	85.81	0.65	Medium-quality	p__Bacillota_A	c__Clostridia	o__Oscillospirales	f__Ruminococcaceae	g__Faecalibacterium	s__Faecalibacterium gallistercoris
GX-RX-F1_bin.14.strict	MAG	573	2204698	7340	1512	34184	500	54.1	83.39	2.17	Medium-quality	p__Actinomycetota	c__Actinomycetia	o__Mycobacteriales	f__Mycobacteriaceae	g__Corynebacterium	s__Corynebacterium stationis
GX-RX-F1_bin.15.orig	MAG	259	1208613	5668	2292	21580	1512	33.95	62.24	0.67	Medium-quality	p__Bacillota	c__Bacilli	o__Lactobacillales	f__Lactobacillaceae	g__Lactobacillus	s__Lactobacillus johnsonii
GX-RX-F1_bin.18.orig	MAG	696	1577321	2509	1273	11146	1002	47.16	71.57	3.6	Medium-quality	p__Bacteroidota	c__Bacteroidia	o__Bacteroidales	f__G3-4614	g__Caccoplasma	s__Caccoplasma merdipullorum
GX-RX-F1_bin.1.orig	MAG	116	1218206	15345	4789	83200	1666	50.78	82.83	1.69	Medium-quality	p__Bacillota	c__Bacilli	o__Lactobacillales	f__Lactobacillaceae	g__Ligilactobacillus	s__Ligilactobacillus avistercoris
GX-RX-F1_bin.22.orig	MAG	425	1963159	5147	2532	28795	1549	47.67	69.18	0.51	Medium-quality	p__Bacillota_A	c__Clostridia	o__Lachnospirales	f__Lachnospiraceae	g__Mediterraneibacter	s__Mediterraneibacter catenae
GX-RX-F1_bin.2.orig	MAG	408	2445056	8013	2868	31503	1506	50.65	85.09	4.09	Medium-quality	p__Bacillota_A	c__Clostridia	o__Lachnospirales	f__Lachnospiraceae	g__Choladocola	s__Choladocola avistercoris
GX-RX-F1_bin.31.orig	MAG	522	2787639	6987	2592	53962	1004	51.55	81.26	3.19	Medium-quality	p__Bacteroidota	c__Bacteroidia	o__Bacteroidales	f__Bacteroidaceae	g__Prevotella	s__Prevotella sp900554545
GX-RX-F1_bin.5.orig	MAG	178	1286390	8825	3505	45795	1941	51.95	71.77	4.32	Medium-quality	p__Bacillota	c__Bacilli	o__Lactobacillales	f__Lactobacillaceae	g__Limosilactobacillus	s__Limosilactobacillus ingluviei
GX-RX-F1_bin.6.permissive	MAG	144	897646	16066	2684	102016	503	41.76	88.14	0.06	Medium-quality	p__Pseudomonadota	c__Alphaproteobacteria	o__Rs-D84	f__Rs-D84	g__Enterousia	s__Enterousia sp944392565
GX-RX-F1_bin.8.orig	MAG	455	3076419	8407	3349	44226	1207	44.97	87.2	0.66	Medium-quality	p__Bacillota_A	c__Clostridia	o__Lachnospirales	f__Lachnospiraceae	g__Blautia	s__Blautia merdipullorum
GX-RX-F1_bin.9.orig	MAG	404	1952035	6870	2144	46403	1027	34.15	78.64	2.88	Medium-quality	p__Bacillota_C	c__Negativicutes	o__Selenomonadales	f__Selenomonadaceae	g__Megamonas	s__Megamonas hypermegale
GX-RX-F2_bin.13.orig	MAG	922	2241564	2739	1315	44318	1002	55.03	80.46	2.53	Medium-quality	p__Actinomycetota	c__Actinomycetia	o__Mycobacteriales	f__Mycobacteriaceae	g__Corynebacterium	s__Corynebacterium stationis
GX-RX-F2_bin.20.orig	MAG	167	2304682	20525	6955	53075	1235	39.93	99.92	1.6	High-quality	p__Pseudomonadota	c__Gammaproteobacteria	o__Enterobacterales_A	f__Pasteurellaceae	g__Gallibacterium	s__Gallibacterium anatis
GX-RX-F3_bin.11.orig	MAG	140	1151164	10142	3982	81751	2064	35.11	61.55	1	Medium-quality	p__Bacillota	c__Bacilli	o__Lactobacillales	f__Lactobacillaceae	g__Lactobacillus	s__
GX-RX-F3_bin.14.orig	MAG	236	2064795	11860	4206	53665	1552	53.42	83.38	1.32	Medium-quality	p__Bacillota_C	c__Negativicutes	o__Veillonellales	f__Megasphaeraceae	g__Megasphaera	s__Megasphaera sp900554215
GX-RX-F3_bin.18.strict	MAG	337	1833867	8549	2709	49385	501	54.49	70.63	0.1	Medium-quality	p__Actinomycetota	c__Actinomycetia	o__Mycobacteriales	f__Mycobacteriaceae	g__Corynebacterium	s__Corynebacterium stationis
GX-RX-F3_bin.20.strict	MAG	267	2140173	18118	4552	57769	502	64.44	90.93	1.86	High-quality	p__Bacillota_A	c__Clostridia	o__Oscillospirales	f__Ruminococcaceae	g__Faecalibacterium	s__Faecalibacterium gallistercoris
GX-RX-F3_bin.25.orig	MAG	385	2408692	8339	2942	41500	1539	45.58	71.22	0.54	Medium-quality	p__Bacteroidota	c__Bacteroidia	o__Bacteroidales	f__Bacteroidaceae	g__Phocaeicola	s__Phocaeicola faecium
GX-RX-F3_bin.27.strict	MAG	71	1796387	176261	31622	265948	504	31.12	100	0.02	High-quality	p__Campylobacterota	c__Campylobacteria	o__Campylobacterales	f__Campylobacteraceae	g__Campylobacter_D	s__Campylobacter_D coli
GX-RX-F3_bin.28.orig	MAG	266	2618996	15128	4280	56980	1185	50.56	85.88	2.68	Medium-quality	p__Bacteroidota	c__Bacteroidia	o__Bacteroidales	f__Bacteroidaceae	g__Phocaeicola	s__Phocaeicola excrementigallinarum
GX-RX-F3_bin.29.orig	MAG	100	2362284	31342	11232	153074	1707	48.63	82.81	0.01	Medium-quality	p__Bacteroidota	c__Bacteroidia	o__Bacteroidales	f__Muribaculaceae	g__Avimuribaculum	s__Avimuribaculum sp944321865
GX-RX-F3_bin.2.orig	MAG	707	2072664	3551	1519	15520	1001	59.21	81.4	1.12	Medium-quality	p__Actinomycetota	c__Actinomycetia	o__Actinomycetales	f__Micrococcaceae	g__Rothia	s__Rothia nasimurium_C
GX-RX-F3_bin.30.orig	MAG	261	1504546	7125	2633	39600	1573	36.19	76.57	1.15	Medium-quality	p__Bacillota	c__Bacilli	o__Staphylococcales	f__Salinicoccaceae	g__Jeotgalicoccus	s__Jeotgalicoccus meleagridis
GX-RX-F3_bin.31.orig	MAG	83	3098954	87952	20271	228242	2414	46.98	94.29	0.04	High-quality	p__Bacteroidota	c__Bacteroidia	o__Bacteroidales	f__Bacteroidaceae	g__Phocaeicola	s__Phocaeicola barnesiae
GX-RX-F3_bin.33.strict	MAG	170	1703061	27868	5887	74431	508	46.52	95.06	1.87	High-quality	p__Bacillota_C	c__Negativicutes	o__Acidaminococcales	f__Acidaminococcaceae	g__CAG-266	s__CAG-266 sp000436095
GX-RX-F3_bin.35.orig	MAG	257	1533624	7333	3079	56628	1073	51.71	83.44	4.25	Medium-quality	p__Bacillota	c__Bacilli	o__Lactobacillales	f__Lactobacillaceae	g__Limosilactobacillus	s__Limosilactobacillus ingluviei
GX-RX-F3_bin.36.orig	MAG	82	1407350	27712	7411	130465	1734	56.68	63.82	1.57	Medium-quality	p__Bacteroidota	c__Bacteroidia	o__Bacteroidales	f__UBA932	g__Coprenecus	s__Coprenecus avistercoris
GX-RX-F3_bin.37.orig	MAG	130	1449581	13303	5270	56713	1959	29.69	90.31	3.7	High-quality	p__Bacillota	c__Bacilli	o__Lactobacillales	f__Lactobacillaceae	g__Gallilactobacillus	s__Gallilactobacillus intestinavium
GX-RX-F3_bin.38.strict	MAG	38	1607259	201718	78747	506980	509	30.17	98.46	1.37	High-quality	p__Methanobacteriota	c__Methanobacteria	o__Methanobacteriales	f__Methanobacteriaceae	g__Methanobrevibacter_A	s__Methanobrevibacter_A woesei
GX-RX-F3_bin.42.strict	MAG	709	5958345	18939	4059	113212	501	49.53	94.14	2.59	High-quality	p__Pseudomonadota	c__Gammaproteobacteria	o__Enterobacterales	f__Enterobacteriaceae	g__Escherichia	s__Escherichia coli
GX-RX-F3_bin.44.orig	MAG	601	1482918	2772	1336	12245	1008	38.72	62.43	0.21	Medium-quality	p__Bacillota	c__Bacilli	o__Lactobacillales	f__Enterococcaceae	g__Enterococcus_B	s__Enterococcus_B faecium
GX-RX-F3_bin.45.orig	MAG	732	1398988	2036	1173	6790	1002	48.01	65.92	1.37	Medium-quality	p__Bacteroidota	c__Bacteroidia	o__Bacteroidales	f__Muribaculaceae	g__Limisoma	s__Limisoma intestinavium
GX-RX-F3_bin.47.permissive	MAG	164	926743	16965	1738	61084	521	45.49	94.76	1.68	High-quality	p__Patescibacteria	c__Saccharimonadia	o__Saccharimonadales	f__Nanoperiomorbaceae	g__Nanoperiomorbus	s__Nanoperiomorbus sp944391325
GX-RX-L1_bin.11.orig	MAG	179	1274022	8983	3551	56589	1536	38.91	76.64	2.06	Medium-quality	p__Bacillota	c__Bacilli	o__Lactobacillales	f__Lactobacillaceae	g__Limosilactobacillus	s__Limosilactobacillus reuteri_E
GX-RX-L1_bin.18.orig	MAG	333	1652542	6982	2274	33728	1006	42.45	92	3.97	High-quality	p__Bacillota	c__Bacilli	o__Lactobacillales	f__Lactobacillaceae	g__Ligilactobacillus	s__Ligilactobacillus agilis
GX-RX-L1_bin.20.strict	MAG	421	2477210	10418	3374	60981	500	71.26	73.12	0.15	Medium-quality	p__Actinomycetota	c__Actinomycetia	o__Actinomycetales	f__Dermabacteraceae	g__Brachybacterium	s__Brachybacterium massiliense
GX-RX-L1_bin.2.strict	MAG	294	1422009	8580	2099	38592	504	37.32	84.84	1.12	Medium-quality	p__Campylobacterota	c__Campylobacteria	o__Campylobacterales	f__Helicobacteraceae	g__Helicobacter_H	s__
GX-RX-L1_bin.4.strict	MAG	223	2179025	32420	4691	112124	502	44.63	99.03	1	High-quality	p__Bacillota_C	c__Negativicutes	o__Veillonellales	f__Veillonellaceae	g__Veillonella_A	s__Veillonella_A magna
GX-RX-L1_bin.6.orig	MAG	195	1032162	5877	3131	28392	1652	40.93	58.96	1.41	Medium-quality	p__Bacillota	c__Bacilli	o__Lactobacillales	f__Lactobacillaceae	g__Limosilactobacillus	s__Limosilactobacillus vaginalis
GX-RX-L1_bin.8.permissive	MAG	279	1778537	10300	3467	31335	510	42.71	74.57	0.67	Medium-quality	p__Bacteroidota	c__Bacteroidia	o__Sphingobacteriales	f__Sphingobacteriaceae	g__Sphingobacterium	s__Sphingobacterium sp020687765
GX-RX-L1_bin.9.permissive	MAG	586	2626531	10236	1744	49275	504	54.49	94.99	3.16	High-quality	p__Actinomycetota	c__Actinomycetia	o__Mycobacteriales	f__Mycobacteriaceae	g__Corynebacterium	s__Corynebacterium stationis
GX-RX-L2_bin.12.orig	MAG	533	2410075	6339	2236	27552	1003	59.71	96.45	2.23	High-quality	p__Actinomycetota	c__Actinomycetia	o__Actinomycetales	f__Micrococcaceae	g__Rothia	s__Rothia avicola
GX-RX-L2_bin.18.strict	MAG	532	1423268	3481	1438	10633	503	64.47	75.72	3.48	Medium-quality	p__Verrucomicrobiota	c__Kiritimatiellia	o__RFP12	f__UBA1067	g__Spyradenecus	s__Spyradenecus sp944389545
GX-RX-L2_bin.19.orig	MAG	387	1586198	5920	1908	22603	1006	42.47	78.34	0.81	Medium-quality	p__Bacillota	c__Bacilli	o__Lactobacillales	f__Lactobacillaceae	g__Ligilactobacillus	s__Ligilactobacillus agilis
GX-RX-L2_bin.1.strict	MAG	49	824921	32224	9171	60632	502	46.02	80.84	0.7	Medium-quality	p__Pseudomonadota	c__Alphaproteobacteria	o__Rs-D84	f__Rs-D84	g__Enterousia	s__Enterousia intestinigallinarum
GX-RX-L2_bin.20.orig	MAG	214	1530896	10333	3373	46365	1018	54.09	92.06	1.61	High-quality	p__Bacillota	c__Bacilli	o__Lactobacillales	f__Lactobacillaceae	g__Limosilactobacillus	s__Limosilactobacillus pontis
GX-RX-L2_bin.21.strict	MAG	173	1494159	21253	4121	69934	502	44.3	74.37	1.9	Medium-quality	p__Bacillota_C	c__Negativicutes	o__Veillonellales	f__Veillonellaceae	g__Veillonella_A	s__Veillonella_A magna
GX-RX-L2_bin.22.orig	MAG	364	2688929	10522	3421	55901	1593	45.81	80.51	4.73	Medium-quality	p__Bacteroidota	c__Bacteroidia	o__Bacteroidales	f__Bacteroidaceae	g__Phocaeicola	s__Phocaeicola faecium
GX-RX-L2_bin.2.strict	MAG	179	2513657	29776	10572	106455	500	46.47	88.66	1.25	Medium-quality	p__Pseudomonadota	c__Gammaproteobacteria	o__Pseudomonadales	f__Moraxellaceae	g__Acinetobacter	s__Acinetobacter indicus
GX-RX-L2_bin.3.strict	MAG	283	1426948	8756	2392	33485	502	51.14	72.79	4.27	Medium-quality	p__Bacillota	c__Bacilli	o__Lactobacillales	f__Lactobacillaceae	g__Limosilactobacillus	s__Limosilactobacillus oris
GX-RX-L2_bin.5.orig	MAG	69	587126	11632	4402	44062	1575	24.34	81.48	0.58	Medium-quality	p__Bacillota	c__Bacilli	o__Mycoplasmatales	f__Mycoplasmoidaceae	g__Ureaplasma	s__Ureaplasma intestinipullorum
GX-RX-L2_bin.7.strict	MAG	308	1508042	7625	2753	29124	503	40.37	70.28	2.85	Medium-quality	p__Pseudomonadota	c__Gammaproteobacteria	o__Enterobacterales_A	f__Pasteurellaceae	g__Gallibacterium	s__Gallibacterium anatis
GX-RX-L3_bin.10.strict	MAG	239	1229553	8982	2557	41700	503	36.29	77.88	4.23	Medium-quality	p__Bacillota	c__Bacilli	o__Erysipelotrichales	f__Erysipelotrichaceae	g__Erysipelothrix	s__
GX-RX-L3_bin.11.permissive	MAG	379	1482040	6605	1904	22482	502	47.56	78	1.55	Medium-quality	p__Bacillota_C	c__Negativicutes	o__Acidaminococcales	f__Acidaminococcaceae	g__CAG-266	s__CAG-266 sp000436095
GX-RX-L3_bin.13.permissive	MAG	379	1545593	6875	1827	32356	506	34.66	84.61	3.87	Medium-quality	p__Campylobacterota	c__Campylobacteria	o__Campylobacterales	f__Campylobacteraceae	g__Campylobacter_D	s__Campylobacter_D avium
GX-RX-L3_bin.14.orig	MAG	339	2218957	8039	3253	40927	1734	47.11	69.68	0.87	Medium-quality	p__Bacteroidota	c__Bacteroidia	o__Bacteroidales	f__Muribaculaceae	g__Limisoma	s__Limisoma sp900544305
GX-RX-L3_bin.16.strict	MAG	178	2704604	49255	13321	135408	504	58.04	95.48	2.07	High-quality	p__Pseudomonadota	c__Gammaproteobacteria	o__Burkholderiales	f__Burkholderiaceae_B	g__Comamonas	s__Comamonas sp018384835
GX-RX-L3_bin.17.strict	MAG	347	2128888	10809	3246	50033	500	40.19	81.08	0.59	Medium-quality	p__Bacillota_C	c__Negativicutes	o__Selenomonadales	f__Selenomonadaceae	g__Megamonas	s__Megamonas gallistercoris
GX-RX-L3_bin.18.orig	MAG	446	1911842	5066	2347	16109	1503	64.86	79.72	4.04	Medium-quality	p__Bacillota_A	c__Clostridia	o__Oscillospirales	f__Ruminococcaceae	g__Faecalibacterium	s__Faecalibacterium gallistercoris
GX-RX-L3_bin.19.permissive	MAG	550	2022402	6153	1687	29720	502	54.31	80.65	2.58	Medium-quality	p__Bacillota_C	c__Negativicutes	o__Veillonellales	f__Megasphaeraceae	g__Megasphaera	s__Megasphaera stantonii
GX-RX-L3_bin.21.strict	MAG	240	1928638	19660	4382	86646	502	32.38	73.71	2.55	Medium-quality	p__Bacteroidota	c__Bacteroidia	o__Flavobacteriales	f__Flavobacteriaceae	g__Flavobacterium	s__
GX-RX-L3_bin.22.orig	MAG	190	1422204	9468	3824	24368	1513	27.21	80.55	1.62	Medium-quality	p__Campylobacterota	c__Campylobacteria	o__Campylobacterales	f__Arcobacteraceae	g__Aliarcobacter	s__Aliarcobacter porcinus
GX-RX-L3_bin.23.orig	MAG	27	1324401	72366	27204	118270	1299	40.25	88.34	0.26	Medium-quality	p__Bacillota	c__Bacilli	o__Lactobacillales	f__Lactobacillaceae	g__Ligilactobacillus	s__
GX-RX-L3_bin.24.strict	MAG	194	2122783	27835	6079	84474	503	48.17	90.36	3.64	High-quality	p__Pseudomonadota	c__Gammaproteobacteria	o__Pseudomonadales	f__Pseudomonadaceae	g__Thiopseudomonas	s__Thiopseudomonas alkaliphila
GX-RX-L3_bin.26.orig	MAG	364	1908453	6137	2939	22124	1302	45.4	67.22	0.66	Medium-quality	p__Bacteroidota	c__Bacteroidia	o__Bacteroidales	f__Bacteroidaceae	g__Phocaeicola	s__Phocaeicola sp002161765
GX-RX-L3_bin.28.orig	MAG	299	2605589	10370	4688	44129	2272	35.22	84.45	2.28	Medium-quality	p__Bacillota	c__Bacilli	o__Lactobacillales	f__Lactobacillaceae	g__Companilactobacillus	s__Companilactobacillus paralimentarius
GX-RX-L3_bin.2.strict	MAG	261	1129941	6842	2122	24848	501	41.52	75.86	3.69	Medium-quality	p__Bacillota_A	c__Clostridia	o__Peptostreptococcales	f__Anaerovoracaceae	g__Gallibacter	s__Gallibacter intestinalis
GX-RX-L3_bin.30.orig	MAG	244	1968247	11253	3865	41558	1641	40.89	80.57	1.21	Medium-quality	p__Bacillota_A	c__Clostridia	o__Lachnospirales	f__Anaerotignaceae	g__Metalachnospira	s__Metalachnospira sp902406135
GX-RX-L3_bin.33.strict	MAG	764	1376136	2076	1033	9939	505	45.63	64.45	1.12	Medium-quality	p__Bacillota_A	c__Clostridia	o__Lachnospirales	f__Anaerotignaceae	g__Anaerotignum	s__Anaerotignum lactatifermentans
GX-RX-L3_bin.35.orig	MAG	250	1412390	6500	2972	23741	1656	53.86	77.33	3.43	Medium-quality	p__Bacillota	c__Bacilli	o__Lactobacillales	f__Lactobacillaceae	g__Limosilactobacillus	s__Limosilactobacillus fermentum
GX-RX-L3_bin.37.strict	MAG	357	1856686	8276	2778	37843	503	59.85	71.83	1.82	Medium-quality	p__Pseudomonadota	c__Gammaproteobacteria	o__Pseudomonadales	f__Pseudomonadaceae	g__Thiopseudomonas	s__
GX-RX-L3_bin.38.orig	MAG	839	2844849	3728	1898	16304	1503	59.68	79.49	3.56	Medium-quality	p__Pseudomonadota	c__Gammaproteobacteria	o__Burkholderiales	f__Burkholderiaceae_B	g__Comamonas	s__
GX-RX-L3_bin.3.strict	MAG	314	3190753	28330	4695	113753	505	34.37	84.18	2.15	Medium-quality	p__Bacteroidota	c__Bacteroidia	o__Flavobacteriales	f__Flavobacteriaceae	g__Flavobacterium	s__Flavobacterium odoratimimum
GX-RX-L3_bin.40.strict	MAG	302	1550624	9410	2465	39187	502	38.29	92.3	2.94	High-quality	p__Campylobacterota	c__Campylobacteria	o__Campylobacterales	f__Helicobacteraceae	g__Helicobacter_G	s__Helicobacter_G avistercoris
GX-RX-L3_bin.41.orig	MAG	150	2053549	18728	6421	65120	2072	40.68	83.27	0.34	Medium-quality	p__Bacillota_A	c__Clostridia	o__Oscillospirales	f__Acutalibacteraceae	g__Limousia	s__Limousia pullorum
GX-RX-L3_bin.42.orig	MAG	957	2435641	2801	1399	17411	1002	54.74	79.99	3.15	Medium-quality	p__Actinomycetota	c__Actinomycetia	o__Mycobacteriales	f__Mycobacteriaceae	g__Corynebacterium	s__Corynebacterium stationis
GX-RX-L3_bin.44.orig	MAG	85	823744	11475	5170	64081	1852	31.8	84.16	1.96	Medium-quality	p__Bacillota	c__Bacilli	o__Acholeplasmatales	f__Acholeplasmataceae	g__Alteracholeplasma	s__
GX-RX-L3_bin.45.orig	MAG	435	1797515	4723	2282	18043	1504	50.25	82.16	4.53	Medium-quality	p__Bacillota_A	c__Clostridia	o__Lachnospirales	f__Lachnospiraceae	g__Merdimonas	s__Merdimonas massiliensis_A
GX-RX-L3_bin.46.orig	MAG	530	3102348	7886	2896	46501	1500	68.73	89.09	4.8	Medium-quality	p__Pseudomonadota	c__Gammaproteobacteria	o__Pseudomonadales	f__Pseudomonadaceae	g__Pseudomonas_K	s__Pseudomonas_K guangdongensis
GX-RX-L3_bin.48.strict	MAG	290	1812528	11465	3240	37416	503	42.57	86.15	1.41	Medium-quality	p__Pseudomonadota	c__Gammaproteobacteria	o__Pseudomonadales	f__Halomonadaceae	g__Marinospirillum	s__
GX-RX-L3_bin.49.strict	MAG	240	2330826	52926	5644	181282	500	55.45	85.49	0.34	Medium-quality	p__Bacillota_A	c__Clostridia	o__Oscillospirales	f__Oscillospiraceae	g__Faecousia	s__Faecousia excrementigallinarum
GX-RX-L3_bin.51.strict	MAG	217	2312428	23606	6811	91153	505	41.49	89.16	2.4	Medium-quality	p__Pseudomonadota	c__Gammaproteobacteria	o__Pseudomonadales	f__Moraxellaceae	g__Acinetobacter	s__Acinetobacter towneri
GX-RX-L3_bin.52.orig	MAG	132	2479552	24793	9396	63186	2825	37.77	89.8	0.26	Medium-quality	p__Bacteroidota	c__Bacteroidia	o__Bacteroidales	f__Dysgonomonadaceae	g__Dysgonomonas	s__Dysgonomonas massiliensis
GX-RX-L3_bin.54.strict	MAG	276	1890234	13320	3833	40048	501	53.22	74.78	2.13	Medium-quality	p__Pseudomonadota	c__Gammaproteobacteria	o__Pseudomonadales	f__Pseudomonadaceae	g__	s__
GX-RX-L3_bin.57.orig	MAG	666	2411980	4649	1748	27161	1003	56.65	73.5	3.26	Medium-quality	p__Pseudomonadota	c__Gammaproteobacteria	o__Pseudomonadales	f__Pseudomonadaceae	g__Thiopseudomonas	s__
GX-RX-L3_bin.59.orig	MAG	343	2767716	12248	3779	39668	1618	45.89	79.9	3.37	Medium-quality	p__Bacteroidota	c__Bacteroidia	o__Bacteroidales	f__Bacteroidaceae	g__Phocaeicola	s__Phocaeicola faecium
GX-RX-L3_bin.5.orig	MAG	421	2013182	6542	2288	27761	1023	46.39	84.14	3.06	Medium-quality	p__Pseudomonadota	c__Gammaproteobacteria	o__Burkholderiales	f__Burkholderiaceae_C	g__Paenalcaligenes	s__
GX-RX-L3_bin.61.orig	MAG	85	2420699	51099	14085	210088	1431	39.66	99.99	0.1	High-quality	p__Pseudomonadota	c__Gammaproteobacteria	o__Enterobacterales_A	f__Pasteurellaceae	g__Gallibacterium	s__Gallibacterium anatis
GX-RX-L3_bin.62.orig	MAG	442	2480465	7062	2801	24524	1511	32.04	88.27	1.85	Medium-quality	p__Bacteroidota	c__Bacteroidia	o__Flavobacteriales	f__Weeksellaceae	g__Empedobacter	s__Empedobacter stercoris
GX-RX-L3_bin.63.strict	MAG	333	2685875	14466	4410	43859	516	55.55	72.25	1.73	Medium-quality	p__Pseudomonadota	c__Gammaproteobacteria	o__Burkholderiales	f__Burkholderiaceae_B	g__Comamonas	s__
GX-RX-L3_bin.64.strict	MAG	349	1676310	6471	2423	29557	513	54.59	64.14	2.61	Medium-quality	p__Pseudomonadota	c__Gammaproteobacteria	o__Burkholderiales	f__Burkholderiaceae_A	g__Duodenibacillus	s__Duodenibacillus intestinavium
GX-RX-L3_bin.65.orig	MAG	670	3233144	5386	2751	44535	1508	44.17	72.94	1.91	Medium-quality	p__Bacteroidota	c__Bacteroidia	o__Bacteroidales	f__Bacteroidaceae	g__Bacteroides	s__Bacteroides reticulotermitis
GX-RX-L3_bin.68.orig	MAG	358	2132725	6445	3520	37803	1616	38.19	73.42	0.11	Medium-quality	p__Bacteroidota	c__Bacteroidia	o__Bacteroidales	f__Dysgonomonadaceae	g__Dysgonomonas	s__
GX-RX-L3_bin.6.strict	MAG	316	2672433	15204	4359	57702	503	47.29	85.21	0.18	Medium-quality	p__Bacillota_A	c__Clostridia	o__Lachnospirales	f__Lachnospiraceae	g__Mediterraneibacter	s__Mediterraneibacter catenae
GX-RX-L3_bin.71.strict	MAG	326	2590914	26083	6016	88244	500	31.51	95.79	4.6	High-quality	p__Bacillota_C	c__Negativicutes	o__Selenomonadales	f__Selenomonadaceae	g__Megamonas	s__Megamonas funiformis
GX-RX-L3_bin.74.strict	MAG	409	1085970	3444	1345	17000	507	50.89	61.98	0.49	Medium-quality	p__Halobacteriota	c__Methanomicrobia	o__Methanomicrobiales	f__Methanocorpusculaceae	g__Methanocorpusculum	s__Methanocorpusculum faecipullorum
GX-RX-L3_bin.75.permissive	MAG	298	762970	3058	1366	46167	507	44.09	63.45	0.77	Medium-quality	p__Pseudomonadota	c__Alphaproteobacteria	o__Rs-D84	f__Rs-D84	g__Enterousia	s__Enterousia sp944389385
GX-RX-L3_bin.8.strict	MAG	95	460799	8099	2539	34444	502	25.26	70.28	2.81	Medium-quality	p__Bacillota	c__Bacilli	o__Mycoplasmatales	f__Mycoplasmoidaceae	g__Ureaplasma	s__Ureaplasma intestinipullorum
GX-WT-F1_bin.14.orig	MAG	120	1135303	12419	4322	69751	1677	42.74	66.63	0.53	Medium-quality	p__Bacillota	c__Bacilli	o__Lactobacillales	f__Lactobacillaceae	g__Ligilactobacillus	s__Ligilactobacillus saerimneri
GX-WT-F1_bin.20.orig	MAG	841	2035101	2686	1328	15928	1004	54.71	69.18	1.6	Medium-quality	p__Actinomycetota	c__Actinomycetia	o__Mycobacteriales	f__Mycobacteriaceae	g__Corynebacterium	s__Corynebacterium stationis
GX-WT-F1_bin.2.strict	MAG	109	600848	13374	2949	44883	506	24.52	75.66	0.57	Medium-quality	p__Bacillota	c__Bacilli	o__Mycoplasmatales	f__Mycoplasmoidaceae	g__Ureaplasma	s__Ureaplasma intestinipullorum
GX-WT-F1_bin.6.strict	MAG	779	1822210	2822	1275	18088	501	68.86	68.29	2.41	Medium-quality	p__Actinomycetota	c__Actinomycetia	o__Mycobacteriales	f__Mycobacteriaceae	g__Corynebacterium	s__Corynebacterium xerosis
GX-WT-F1_bin.7.strict	MAG	278	1809378	9188	4150	28536	503	46.98	60.83	1.01	Medium-quality	p__Bacillota_A	c__Clostridia	o__Lachnospirales	f__Lachnospiraceae	g__Mediterraneibacter	s__Mediterraneibacter catenae
GX-WT-F1_bin.8.orig	MAG	597	2752510	5868	2185	29511	1005	45.64	79.08	1.34	Medium-quality	p__Bacteroidota	c__Bacteroidia	o__Bacteroidales	f__Bacteroidaceae	g__Phocaeicola	s__Phocaeicola faecium
GX-WT-F2_bin.13.permissive	MAG	767	3898022	10316	1975	83645	501	50.89	89.58	3.57	Medium-quality	p__Pseudomonadota	c__Gammaproteobacteria	o__Enterobacterales	f__Enterobacteriaceae	g__Escherichia	s__Escherichia coli
GX-WT-F2_bin.1.strict	MAG	455	2515906	9344	2946	52687	501	71.11	74.76	0.77	Medium-quality	p__Actinomycetota	c__Actinomycetia	o__Actinomycetales	f__Dermabacteraceae	g__Brachybacterium	s__Brachybacterium massiliense
GX-WT-F2_bin.23.strict	MAG	1185	2955194	3278	1220	41248	500	63.77	64.98	2.53	Medium-quality	p__Actinomycetota	c__Actinomycetia	o__Actinomycetales	f__Brevibacteriaceae	g__Brevibacterium	s__Brevibacterium epidermidis
GX-WT-F2_bin.2.orig	MAG	321	689002	2351	1245	10498	1001	23.69	58.59	0.79	Medium-quality	p__Bacillota	c__Bacilli	o__Mycoplasmatales	f__Mycoplasmoidaceae	g__Malacoplasma	s__
GX-WT-F2_bin.5.orig	MAG	550	1965648	4073	1919	18258	1500	31.81	62.75	0.75	Medium-quality	p__Bacillota	c__Bacilli	o__Staphylococcales	f__Staphylococcaceae	g__Mammaliicoccus	s__Mammaliicoccus lentus
GX-WT-F2_bin.8.orig	MAG	388	1055972	3361	1380	19556	1004	51.37	86.89	3.92	Medium-quality	p__Bacillota	c__Bacilli	o__Lactobacillales	f__Lactobacillaceae	g__Ligilactobacillus	s__Ligilactobacillus avistercoris
GX-WT-F3_bin.10.orig	MAG	620	2137800	4189	1821	17791	1014	69.91	76.62	4.69	Medium-quality	p__Actinomycetota	c__Actinomycetia	o__Mycobacteriales	f__Mycobacteriaceae	g__Corynebacterium	s__Corynebacterium xerosis
GX-WT-F3_bin.13.orig	MAG	825	2092584	3048	1276	15079	1002	54.82	79.99	3.18	Medium-quality	p__Actinomycetota	c__Actinomycetia	o__Mycobacteriales	f__Mycobacteriaceae	g__Corynebacterium	s__Corynebacterium stationis
GX-WT-F3_bin.16.strict	MAG	375	2465838	11890	3203	47426	520	48.02	92.09	2.13	High-quality	p__Bacteroidota	c__Bacteroidia	o__Bacteroidales	f__Muribaculaceae	g__Limisoma	s__Limisoma gallistercoris
GX-WT-F3_bin.17.orig	MAG	1179	3077138	2964	1382	35584	1001	44.8	79.3	4.91	Medium-quality	p__Bacillota_A	c__Clostridia	o__Lachnospirales	f__Lachnospiraceae	g__Blautia	s__Blautia ornithocaccae
GX-WT-F3_bin.19.orig	MAG	163	531488	3654	1749	15874	1001	24.23	66	2.29	Medium-quality	p__Bacillota	c__Bacilli	o__Mycoplasmatales	f__Mycoplasmoidaceae	g__Ureaplasma	s__Ureaplasma intestinipullorum
GX-WT-F3_bin.21.orig	MAG	141	2239559	22688	6880	83795	1740	49.71	84.72	0.76	Medium-quality	p__Bacteroidota	c__Bacteroidia	o__Bacteroidales	f__UBA932	g__Cryptobacteroides	s__Cryptobacteroides faecipullorum
GX-WT-F3_bin.22.strict	MAG	577	1951308	4991	1569	16342	500	51.03	83.84	3.18	Medium-quality	p__Bacteroidota	c__Bacteroidia	o__Bacteroidales	f__Bacteroidaceae	g__Prevotella	s__Prevotella avicola
GX-WT-F3_bin.23.strict	MAG	214	1773501	13952	4136	51361	500	52.07	82.24	1.51	Medium-quality	p__Bacillota_A	c__Clostridia	o__Lachnospirales	f__Lachnospiraceae	g__Mediterraneibacter	s__Mediterraneibacter faecigallinarum
GX-WT-F3_bin.25.orig	MAG	18	1256476	81930	41421	307371	6549	32.1	91.58	0.06	High-quality	p__Bacillota	c__Bacilli	o__RFN20	f__CAG-288	g__Enterosoma	s__Enterosoma sp944349335
GX-WT-F3_bin.26.orig	MAG	529	2387364	5248	2422	18014	1004	36.22	80.34	0.86	Medium-quality	p__Bacillota_A	c__Clostridia	o__Lachnospirales	f__Lachnospiraceae	g__Fimimorpha	s__Fimimorpha faecalis
GX-WT-F3_bin.28.orig	MAG	279	2064776	10001	3654	46792	1506	64.86	84.84	2.16	Medium-quality	p__Bacillota_A	c__Clostridia	o__Oscillospirales	f__Ruminococcaceae	g__Faecalibacterium	s__Faecalibacterium gallistercoris
GX-WT-F3_bin.29.strict	MAG	306	3027226	25561	5075	88130	505	45.15	86.99	1.78	Medium-quality	p__Bacteroidota	c__Bacteroidia	o__Bacteroidales	f__Bacteroidaceae	g__Phocaeicola	s__Phocaeicola sp002161765
GX-WT-F3_bin.30.permissive	MAG	300	1560091	10173	3183	38424	501	52.8	73.39	2.87	Medium-quality	p__Bacillota_A	c__Clostridia	o__Lachnospirales	f__Lachnospiraceae	g__Mediterraneibacter	s__Mediterraneibacter guildfordensis
GX-WT-F3_bin.31.orig	MAG	75	1396567	28949	8456	81898	2886	49.3	84.19	0.75	Medium-quality	p__Bacillota	c__Bacilli	o__Lactobacillales	f__Lactobacillaceae	g__Limosilactobacillus	s__Limosilactobacillus merdipullorum
GX-WT-F3_bin.32.permissive	MAG	135	1500852	24119	5516	82680	523	50.63	84.91	0.05	Medium-quality	p__Halobacteriota	c__Methanomicrobia	o__Methanomicrobiales	f__Methanocorpusculaceae	g__Methanocorpusculum	s__Methanocorpusculum faecipullorum
GX-WT-F3_bin.34.orig	MAG	121	1010854	10574	4266	51350	2035	34.29	58.73	0.94	Medium-quality	p__Bacillota	c__Bacilli	o__Lactobacillales	f__Lactobacillaceae	g__Lactobacillus	s__Lactobacillus johnsonii
GX-WT-F3_bin.38.orig	MAG	719	1839926	2811	1446	9947	1001	53.69	64.4	1.33	Medium-quality	p__Bacteroidota	c__Bacteroidia	o__Bacteroidales	f__Bacteroidaceae	g__Avibacteroides	s__Avibacteroides avistercoris
GX-WT-F3_bin.39.permissive	MAG	271	867773	5257	1322	27682	502	45.99	86.43	4.52	Medium-quality	p__Patescibacteria	c__Saccharimonadia	o__Saccharimonadales	f__Nanoperiomorbaceae	g__Nanoperiomorbus	s__Nanoperiomorbus sp944391325
GX-WT-F3_bin.7.orig	MAG	41	1548158	66497	20011	162731	1705	38.37	99.99	0.01	High-quality	p__Campylobacterota	c__Campylobacteria	o__Campylobacterales	f__Helicobacteraceae	g__Helicobacter_G	s__Helicobacter_G avistercoris
GX-XN-F1_bin.10.orig	MAG	242	1508854	7420	3242	36581	1590	33.98	76.12	2.61	Medium-quality	p__Bacillota	c__Bacilli	o__Lactobacillales	f__Lactobacillaceae	g__Lactobacillus	s__Lactobacillus johnsonii
GX-XN-F1_bin.11.orig	MAG	596	2249574	4304	2216	19529	1001	71.88	69.03	2.42	Medium-quality	p__Actinomycetota	c__Actinomycetia	o__Actinomycetales	f__Dermatophilaceae	g__Janibacter	s__
GX-XN-F1_bin.12.orig	MAG	205	2211057	14838	5693	49970	1163	39.84	96.76	0.3	High-quality	p__Pseudomonadota	c__Gammaproteobacteria	o__Enterobacterales_A	f__Pasteurellaceae	g__Gallibacterium	s__Gallibacterium anatis
GX-XN-F1_bin.16.permissive	MAG	406	1386735	4972	1539	24718	502	54.2	79.08	2.89	Medium-quality	p__Actinomycetota	c__Actinomycetia	o__Actinomycetales	f__Bifidobacteriaceae	g__Aeriscardovia	s__Aeriscardovia aeriphila
GX-XN-F1_bin.17.strict	MAG	471	2768757	9276	3155	44919	501	66.82	71.15	0.99	Medium-quality	p__Actinomycetota	c__Actinomycetia	o__Actinomycetales	f__Brevibacteriaceae	g__Brevibacterium	s__Brevibacterium intestinavium
GX-XN-F1_bin.18.strict	MAG	371	1997977	9590	2516	33224	500	60.7	86.27	1.76	Medium-quality	p__Actinomycetota	c__Actinomycetia	o__Actinomycetales	f__Micrococcaceae	g__Rothia	s__Rothia avicola
GX-XN-F1_bin.22.strict	MAG	523	3863597	12427	3983	48584	508	65.83	78.95	1.3	Medium-quality	p__Actinomycetota	c__Actinomycetia	o__Streptosporangiales	f__Streptosporangiaceae	g__Nocardiopsis	s__Nocardiopsis merdipullorum
GX-XN-F1_bin.23.orig	MAG	953	3090474	3533	1851	21302	1501	71.21	71.93	1.2	Medium-quality	p__Actinomycetota	c__Actinomycetia	o__Actinomycetales	f__Beutenbergiaceae	g__Ruania	s__
GX-XN-F1_bin.25.orig	MAG	256	1166570	5622	2216	39474	1028	43.17	62.09	0.57	Medium-quality	p__Bacillota	c__Bacilli	o__Lactobacillales	f__Lactobacillaceae	g__Limosilactobacillus	s__Limosilactobacillus faecipullorum
GX-XN-F1_bin.28.orig	MAG	251	1271532	5724	2859	20398	1525	36.02	64.82	1.25	Medium-quality	p__Bacillota	c__Bacilli	o__Staphylococcales	f__Salinicoccaceae	g__Jeotgalicoccus	s__Jeotgalicoccus meleagridis
GX-XN-F1_bin.3.strict	MAG	429	1379268	4786	1476	14131	503	38.37	82.47	1.8	Medium-quality	p__Campylobacterota	c__Campylobacteria	o__Campylobacterales	f__Helicobacteraceae	g__Helicobacter_G	s__Helicobacter_G avistercoris
GX-XN-F1_bin.6.orig	MAG	393	1879953	5961	2587	27270	1004	30.36	84.36	1.41	Medium-quality	p__Fusobacteriota	c__Fusobacteriia	o__Fusobacteriales	f__Fusobacteriaceae	g__Fusobacterium_A	s__Fusobacterium_A sp900549465
GX-XN-F1_bin.7.strict	MAG	325	2402839	16664	3440	89668	501	54.82	88.25	1.93	Medium-quality	p__Actinomycetota	c__Actinomycetia	o__Mycobacteriales	f__Mycobacteriaceae	g__Corynebacterium	s__Corynebacterium stationis
GX-XN-F2_bin.10.strict	MAG	576	2705107	6457	2520	33678	501	70.17	65.74	0.41	Medium-quality	p__Actinomycetota	c__Actinomycetia	o__Actinomycetales	f__Dermabacteraceae	g__Brachybacterium	s__Brachybacterium merdavium
GX-XN-F2_bin.13.strict	MAG	284	1755048	13102	2698	46964	500	64.85	78.08	1.06	Medium-quality	p__Actinomycetota	c__Actinomycetia	o__Mycobacteriales	f__Mycobacteriaceae	g__Corynebacterium	s__Corynebacterium urealyticum_A
GX-XN-F2_bin.14.orig	MAG	522	2478168	5428	2551	33371	1511	45.16	77.53	0.57	Medium-quality	p__Bacillota_A	c__Clostridia	o__Lachnospirales	f__Lachnospiraceae	g__Blautia	s__Blautia merdipullorum
GX-XN-F2_bin.15.orig	MAG	877	2714259	3884	1581	16232	1003	36.06	77.68	3.61	Medium-quality	p__Bacillota_A	c__Clostridia	o__Lachnospirales	f__Lachnospiraceae	g__Fimimorpha	s__Fimimorpha faecalis
GX-XN-F2_bin.16.orig	MAG	154	1215113	12009	3547	41253	1508	34.73	81.45	3.17	Medium-quality	p__Bacillota	c__Bacilli	o__Staphylococcales	f__Salinicoccaceae	g__Nosocomiicoccus	s__Nosocomiicoccus stercorigallinarum
GX-XN-F2_bin.19.strict	MAG	525	3062350	9971	2838	64290	503	66.27	81.16	0.96	Medium-quality	p__Actinomycetota	c__Actinomycetia	o__Actinomycetales	f__Brevibacteriaceae	g__Brevibacterium	s__Brevibacterium intestinavium
GX-XN-F2_bin.23.strict	MAG	535	2762712	11400	1971	52910	501	54.51	94.97	3.35	High-quality	p__Actinomycetota	c__Actinomycetia	o__Mycobacteriales	f__Mycobacteriaceae	g__Corynebacterium	s__Corynebacterium stationis
GX-XN-F2_bin.24.orig	MAG	383	1796102	5509	2417	29427	1510	65.38	84.71	0.41	Medium-quality	p__Bacillota_A	c__Clostridia	o__Oscillospirales	f__Ruminococcaceae	g__Faecalibacterium	s__Faecalibacterium gallistercoris
GX-XN-F2_bin.2.orig	MAG	187	993462	5905	3049	25564	1505	37.01	55.58	0.08	Medium-quality	p__Bacillota	c__Bacilli	o__Staphylococcales	f__Salinicoccaceae	g__Jeotgalicoccus_A	s__Jeotgalicoccus_A schoeneichii
GX-XN-F2_bin.3.orig	MAG	137	866518	7756	3148	30233	1206	38.61	52.05	0.27	Medium-quality	p__Bacillota	c__Bacilli	o__Lactobacillales	f__Lactobacillaceae	g__Limosilactobacillus	s__Limosilactobacillus reuteri_E
GX-XN-F2_bin.8.orig	MAG	339	1483330	4770	2579	18710	1503	43.65	72.84	3.57	Medium-quality	p__Bacillota	c__Bacilli	o__Staphylococcales	f__Salinicoccaceae	g__Salinicoccus	s__Salinicoccus merdavium
GX-XN-F2_bin.9.strict	MAG	648	1707762	3536	1298	14550	509	59.78	63.77	0.6	Medium-quality	p__Actinomycetota	c__Actinomycetia	o__Actinomycetales	f__Micrococcaceae	g__Rothia	s__Rothia avicola
GX-XN-F3_bin.10.permissive	MAG	64	650338	27854	7890	67242	500	45.27	83.98	0.95	Medium-quality	p__Patescibacteria	c__Saccharimonadia	o__Saccharimonadales	f__Nanoperiomorbaceae	g__Nanoperiomorbus	s__
GX-XN-F3_bin.13.strict	MAG	272	1832791	11227	4028	40810	500	51.9	80.03	0.36	Medium-quality	p__Bacillota_A	c__Clostridia	o__Lachnospirales	f__Lachnospiraceae	g__Mediterraneibacter	s__Mediterraneibacter faecigallinarum
GX-XN-F3_bin.16.orig	MAG	549	1632393	3485	1572	14160	1002	40.97	70.58	1.3	Medium-quality	p__Bacillota	c__Bacilli	o__Staphylococcales	f__Salinicoccaceae	g__Jeotgalicoccus	s__Jeotgalicoccus aerolatus
GX-XN-F3_bin.18.orig	MAG	554	1501954	3026	1516	17383	1004	37.54	63.68	1.49	Medium-quality	p__Bacillota_A	c__Clostridia	o__Tissierellales	f__Peptoniphilaceae	g__Gallicola	s__Gallicola sp012798975
GX-XN-F3_bin.1.orig	MAG	303	1818558	7212	3349	33150	1552	47.45	67.29	1.93	Medium-quality	p__Bacillota_A	c__Clostridia	o__Lachnospirales	f__Lachnospiraceae	g__Mediterraneibacter	s__Mediterraneibacter catenae
GX-XN-F3_bin.20.orig	MAG	528	2688100	6026	2770	30293	1004	71.87	77.64	3.1	Medium-quality	p__Actinomycetota	c__Actinomycetia	o__Actinomycetales	f__Dermatophilaceae	g__Janibacter	s__
GX-XN-F3_bin.22.strict	MAG	305	2583575	18635	4629	52609	508	44.96	84.05	1.73	Medium-quality	p__Bacteroidota	c__Bacteroidia	o__Bacteroidales	f__Bacteroidaceae	g__Phocaeicola	s__Phocaeicola sp002161765
GX-XN-F3_bin.23.strict	MAG	590	1968026	4816	1650	23316	500	58.43	81.95	1.42	Medium-quality	p__Bacillota_A	c__Clostridia	o__Christensenellales	f__CAG-138	g__Pelethousia	s__Pelethousia gallinarum
GX-XN-F3_bin.26.strict	MAG	185	1957382	23579	5965	75262	500	48.17	70.7	4	Medium-quality	p__Bacteroidota	c__Bacteroidia	o__Bacteroidales	f__Bacteroidaceae	g__Prevotella	s__
GX-XN-F3_bin.28.strict	MAG	157	889056	8796	2924	34579	509	30.89	66.2	0.23	Medium-quality	p__Methanobacteriota	c__Methanobacteria	o__Methanobacteriales	f__Methanobacteriaceae	g__Methanobrevibacter_A	s__Methanobrevibacter_A woesei
GX-XN-F3_bin.2.strict	MAG	593	4133866	12253	3657	63317	500	65.67	81.57	0.79	Medium-quality	p__Actinomycetota	c__Actinomycetia	o__Streptosporangiales	f__Streptosporangiaceae	g__Nocardiopsis	s__Nocardiopsis merdipullorum
GX-XN-F3_bin.30.strict	MAG	234	1637514	18939	3271	72864	500	51.6	91.75	4.69	High-quality	p__Bacillota	c__Bacilli	o__Lactobacillales	f__Lactobacillaceae	g__Limosilactobacillus	s__Limosilactobacillus ingluviei
GX-XN-F3_bin.32.strict	MAG	353	1292881	5292	1774	33173	510	54.56	85.09	2.07	Medium-quality	p__Actinomycetota	c__Actinomycetia	o__Actinomycetales	f__Bifidobacteriaceae	g__Aeriscardovia	s__Aeriscardovia aeriphila
GX-XN-F3_bin.33.strict	MAG	742	1565064	2315	1239	9703	505	56.26	55.48	0.04	Medium-quality	p__Desulfobacterota	c__Desulfovibrionia	o__Desulfovibrionales	f__Desulfovibrionaceae	g__Desulfovibrio	s__Desulfovibrio faecigallinarum
GX-XN-F3_bin.34.strict	MAG	203	1479395	10075	3841	36486	510	54.72	62.89	0.03	Medium-quality	p__Actinomycetota	c__Actinomycetia	o__Mycobacteriales	f__Mycobacteriaceae	g__Corynebacterium	s__Corynebacterium stationis
GX-XN-F3_bin.35.strict	MAG	448	2825782	11054	3220	38816	502	66.65	79.6	0.8	Medium-quality	p__Actinomycetota	c__Actinomycetia	o__Actinomycetales	f__Brevibacteriaceae	g__Brevibacterium	s__Brevibacterium intestinavium
GX-XN-F3_bin.36.strict	MAG	211	1877750	21130	5676	69817	500	52.76	80.41	1.06	Medium-quality	p__Bacillota_A	c__Clostridia	o__Lachnospirales	f__Lachnospiraceae	g__Mediterraneibacter	s__Mediterraneibacter guildfordensis
GX-XN-F3_bin.38.strict	MAG	78	1944536	97617	26918	222378	505	62.23	92.41	1.95	High-quality	p__Actinomycetota	c__Coriobacteriia	o__Coriobacteriales	f__Coriobacteriaceae	g__Coprousia	s__
GX-XN-F3_bin.39.strict	MAG	254	1850565	16780	3286	62779	504	64.96	80.54	4.99	Medium-quality	p__Actinomycetota	c__Actinomycetia	o__Mycobacteriales	f__Mycobacteriaceae	g__Corynebacterium	s__Corynebacterium urealyticum_A
GX-XN-F3_bin.41.orig	MAG	392	1761444	5264	2484	20907	1507	65.55	72.62	2.27	Medium-quality	p__Bacillota_A	c__Clostridia	o__Oscillospirales	f__Ruminococcaceae	g__Faecalibacterium	s__Faecalibacterium gallistercoris
GX-XN-F3_bin.45.orig	MAG	282	1415667	6038	2694	24323	1509	36.21	69.81	1.37	Medium-quality	p__Bacillota	c__Bacilli	o__Staphylococcales	f__Salinicoccaceae	g__Jeotgalicoccus	s__Jeotgalicoccus meleagridis
GX-XN-F3_bin.49.strict	MAG	159	1326122	18745	4653	69115	500	57.77	54.9	0.19	Medium-quality	p__Bacteroidota	c__Bacteroidia	o__Bacteroidales	f__Bacteroidaceae	g__Alloprevotella	s__Alloprevotella sp000431275
GX-XN-F3_bin.50.orig	MAG	267	1729065	8150	3312	21734	1535	50.35	68.82	1.96	Medium-quality	p__Bacillota_A	c__Clostridia	o__Lachnospirales	f__Lachnospiraceae	g__Merdimonas	s__Merdimonas massiliensis_A
GX-XN-F3_bin.53.strict	MAG	407	1948040	7759	2298	28088	502	60.58	82.99	1.61	Medium-quality	p__Actinomycetota	c__Actinomycetia	o__Actinomycetales	f__Micrococcaceae	g__Rothia	s__Rothia avicola
GX-XN-F3_bin.64.orig	MAG	328	1785457	8155	2513	30881	1501	27.05	76.65	2.77	Medium-quality	p__Bacillota_A	c__Clostridia	o__TANB77	f__CAG-508	g__UMGS1994	s__UMGS1994 sp944386155
GX-XN-F3_bin.65.orig	MAG	576	2330587	6128	1700	32781	1000	26.52	81.78	4.1	Medium-quality	p__Bacillota_A	c__Clostridia	o__Peptostreptococcales	f__Peptostreptococcaceae	g__Romboutsia	s__Romboutsia sp904418825
GX-XN-F3_bin.6.strict	MAG	180	1974244	24552	4818	151253	500	62.29	97.82	0	High-quality	p__Verrucomicrobiota	c__Verrucomicrobiae	o__Opitutales	f__UBA953	g__Spyradosoma	s__Spyradosoma merdigallinarum
GX-XN-F3_bin.73.orig	MAG	418	1329414	3973	1527	27033	1007	43.72	71.06	2.82	Medium-quality	p__Bacillota	c__Bacilli	o__Lactobacillales	f__Lactobacillaceae	g__Limosilactobacillus	s__Limosilactobacillus faecipullorum
GX-XN-F3_bin.74.permissive	MAG	534	1129933	2651	1154	11229	501	46.96	69.15	1.77	Medium-quality	p__Bacillota_C	c__Negativicutes	o__Acidaminococcales	f__Acidaminococcaceae	g__CAG-266	s__CAG-266 sp000436095
GX-XN-F3_bin.8.orig	MAG	405	1826239	5856	2236	29761	1003	42.16	84.7	3.48	Medium-quality	p__Bacillota	c__Bacilli	o__Lactobacillales	f__Lactobacillaceae	g__Ligilactobacillus	s__Ligilactobacillus agilis
GX-XN-F3_bin.9.permissive	MAG	423	2497492	21838	2754	93648	500	67.01	88.59	4.45	Medium-quality	p__Actinomycetota	c__Coriobacteriia	o__Coriobacteriales	f__Atopobiaceae	g__Thermophilibacter	s__
GX-XN-L1_bin.12.orig	MAG	422	1323924	3406	1802	15153	1500	27.24	71.12	0.8	Medium-quality	p__Campylobacterota	c__Campylobacteria	o__Campylobacterales	f__Arcobacteraceae	g__Aliarcobacter	s__Aliarcobacter cryaerophilus_A
GX-XN-L1_bin.16.orig	MAG	438	1900040	5487	2149	22446	1055	41.58	73.54	2.63	Medium-quality	p__Pseudomonadota	c__Gammaproteobacteria	o__Pseudomonadales	f__Moraxellaceae	g__Acinetobacter	s__Acinetobacter towneri
GX-XN-L1_bin.1.strict	MAG	452	2172337	15909	1564	76787	500	44.95	92.12	4.32	High-quality	p__Bacillota_C	c__Negativicutes	o__Veillonellales	f__Veillonellaceae	g__Veillonella_A	s__Veillonella_A magna
GX-XN-L1_bin.7.orig	MAG	474	1990323	5025	2204	25544	1503	34.32	63.62	1.16	Medium-quality	p__Bacillota_A	c__Clostridia	o__Lachnospirales	f__Lachnospiraceae	g__Scybalomonas	s__Scybalomonas excrementigallinarum
GX-XN-L1_bin.9.orig	MAG	216	1166669	7578	2574	33043	1011	27.81	90.88	3.98	High-quality	p__Bacillota	c__Bacilli	o__Mycoplasmatales	f__UBA3375	g__UBA3375	s__UBA3375 sp002359095
GX-XN-L3_bin.10.orig	MAG	73	1963097	51465	16543	177718	1503	28.43	96.75	0.55	High-quality	p__Fusobacteriota	c__Fusobacteriia	o__Fusobacteriales	f__Fusobacteriaceae	g__Fusobacterium_A	s__Fusobacterium_A sp900015295
GX-XN-L3_bin.11.strict	MAG	305	1481955	6891	2756	20014	501	47.54	71.98	0.64	Medium-quality	p__Bacteroidota	c__Bacteroidia	o__Bacteroidales	f__Bacteroidaceae	g__Avibacteroides	s__Avibacteroides excrementipullorum
GX-XN-L3_bin.13.orig	MAG	149	2510254	25238	9289	102743	1776	50.73	84.78	0.11	Medium-quality	p__Bacteroidota	c__Bacteroidia	o__Bacteroidales	f__Bacteroidaceae	g__Phocaeicola	s__Phocaeicola excrementigallinarum
GX-XN-L3_bin.14.permissive	MAG	86	2130657	182080	57653	564555	500	56.78	92.71	2.39	High-quality	p__Spirochaetota	c__Spirochaetia	o__Sphaerochaetales	f__Sphaerochaetaceae	g__Bullifex	s__Bullifex sp944388965
GX-XN-L3_bin.15.permissive	MAG	556	1333299	2941	1326	12380	505	46.31	82.08	3.25	Medium-quality	p__Bacillota_C	c__Negativicutes	o__Acidaminococcales	f__Acidaminococcaceae	g__CAG-266	s__CAG-266 sp000436095
GX-XN-L3_bin.16.orig	MAG	210	1533072	9417	3717	29218	1508	59.71	79.54	1.25	Medium-quality	p__Bacteroidota	c__Bacteroidia	o__Bacteroidales	f__UBA932	g__Cryptobacteroides	s__Cryptobacteroides avistercoris
GX-XN-L3_bin.1.orig	MAG	205	1837577	13699	4004	56572	1602	49.83	87.24	0.31	Medium-quality	p__Bacteroidota	c__Bacteroidia	o__Bacteroidales	f__UBA932	g__Merdivivens	s__Merdivivens faecigallinarum
GX-XN-L3_bin.20.strict	MAG	158	2631299	40578	9343	157009	500	36.74	88.37	1.8	Medium-quality	p__Bacteroidota	c__Bacteroidia	o__Bacteroidales	f__Bacteroidaceae	g__Bacteroides_E	s__
GX-XN-L3_bin.22.orig	MAG	188	2381134	20277	5436	57552	1124	39.87	90.53	2.93	High-quality	p__Bacillota	c__Bacilli	o__Bacillales	f__Planococcaceae	g__Metalysinibacillus	s__Metalysinibacillus jejuensis
GX-XN-L3_bin.23.strict	MAG	335	1485596	7753	2221	22766	505	27.72	77.26	2.61	Medium-quality	p__Campylobacterota	c__Campylobacteria	o__Campylobacterales	f__Arcobacteraceae	g__Aliarcobacter	s__Aliarcobacter cryaerophilus_A
GX-XN-L3_bin.24.orig	MAG	272	1887603	8756	3464	31800	1533	49.9	84.1	0.42	Medium-quality	p__Bacillota_A	c__Clostridia	o__Lachnospirales	f__Lachnospiraceae	g__Merdimonas	s__Merdimonas massiliensis_A
GX-XN-L3_bin.25.orig	MAG	323	2803763	11214	4244	65570	1643	37.15	73.87	1.19	Medium-quality	p__Bacillota_A	c__Clostridia	o__Lachnospirales	f__Lachnospiraceae	g__	s__
GX-XN-L3_bin.26.strict	MAG	41	954222	53561	17692	313960	504	35.03	90.36	0.07	High-quality	p__Bacillota	c__Bacilli	o__RFN20	f__CAG-826	g__CALVUG01	s__
GX-XN-L3_bin.27.orig	MAG	298	828422	2905	1739	11353	1500	38.52	57.29	1.01	Medium-quality	p__Campylobacterota	c__Campylobacteria	o__Campylobacterales	f__Helicobacteraceae	g__Helicobacter_G	s__Helicobacter_G avistercoris
GX-XN-L3_bin.28.strict	MAG	234	1917415	13479	4077	54982	502	40.16	80.7	1.85	Medium-quality	p__Spirochaetota	c__Spirochaetia	o__Treponematales	f__Treponemataceae	g__Treponema_F	s__Treponema_F excrementipullorum
GX-XN-L3_bin.29.orig	MAG	176	1949362	18828	4794	74215	1673	41.38	69.96	0.4	Medium-quality	p__Pseudomonadota	c__Gammaproteobacteria	o__Pseudomonadales	f__Moraxellaceae	g__Acinetobacter	s__Acinetobacter sp003711395
GX-XN-L3_bin.2.strict	MAG	182	1873996	20814	6128	81255	501	30	88.93	1.11	Medium-quality	p__Fusobacteriota	c__Fusobacteriia	o__Fusobacteriales	f__Fusobacteriaceae	g__Fusobacterium_A	s__Fusobacterium_A sp900549465
GX-XN-L3_bin.30.permissive	MAG	69	1540550	55495	17385	198688	501	30.04	93	1.24	High-quality	p__Methanobacteriota	c__Methanobacteria	o__Methanobacteriales	f__Methanobacteriaceae	g__Methanobrevibacter_A	s__Methanobrevibacter_A woesei
GX-XN-L3_bin.31.strict	MAG	806	1490848	2170	1002	12322	500	58.54	64.3	0	Medium-quality	p__Synergistota	c__Synergistia	o__Synergistales	f__Synergistaceae	g__Caccocola	s__Caccocola faecigallinarum
GX-XN-L3_bin.33.orig	MAG	327	1667657	6129	2513	20803	1524	34.85	67.81	3.15	Medium-quality	p__Bacillota	c__Bacilli	o__Lactobacillales	f__Enterococcaceae	g__Enterococcus_E	s__Enterococcus_E columbae_A
GX-XN-L3_bin.34.orig	MAG	281	2760849	13051	4741	67826	1593	38.82	83.99	3.82	Medium-quality	p__Pseudomonadota	c__Gammaproteobacteria	o__Pseudomonadales	f__Moraxellaceae	g__Acinetobacter	s__Acinetobacter sp000632455
GX-XN-L3_bin.36.permissive	MAG	458	1433350	4569	1419	32373	503	42.06	69.59	2.1	Medium-quality	p__Bacillota	c__Bacilli	o__Lactobacillales	f__Lactobacillaceae	g__Ligilactobacillus	s__Ligilactobacillus agilis
GX-XN-L3_bin.37.orig	MAG	269	3652080	20732	6236	89919	1453	50.61	92.33	0.21	High-quality	p__Bacteroidota	c__Bacteroidia	o__Bacteroidales	f__Bacteroidaceae	g__Prevotella	s__Prevotella sp900554545
GX-XN-L3_bin.40.permissive	MAG	371	1400965	5039	2064	20880	500	32.03	57.54	0.85	Medium-quality	p__Deferribacterota	c__Deferribacteres	o__Deferribacterales	f__Mucispirillaceae	g__Mucispirillum	s__Mucispirillum sp944323205
GX-XN-L3_bin.41.orig	MAG	80	2247057	45887	12740	214058	1654	39.72	99.98	0.63	High-quality	p__Pseudomonadota	c__Gammaproteobacteria	o__Enterobacterales_A	f__Pasteurellaceae	g__Gallibacterium	s__Gallibacterium anatis
GX-XN-L3_bin.45.strict	MAG	166	1537358	15830	4301	83466	502	44.8	79.99	1.28	Medium-quality	p__Bacillota_C	c__Negativicutes	o__Veillonellales	f__Veillonellaceae	g__Veillonella_A	s__Veillonella_A magna
GX-XN-L3_bin.46.strict	MAG	286	1072187	5486	1694	23727	504	41.3	73.86	2.5	Medium-quality	p__Bacillota	c__Bacilli	o__Lactobacillales	f__Lactobacillaceae	g__Ligilactobacillus	s__Ligilactobacillus aviarius
GX-XN-L3_bin.48.orig	MAG	586	1012799	1756	1140	6862	1001	65.26	54.39	0.22	Medium-quality	p__Verrucomicrobiota	c__Kiritimatiellia	o__RFP12	f__UBA1067	g__Spyradenecus	s__Spyradenecus sp944389545
GX-XN-L3_bin.49.strict	MAG	79	2099864	47470	14479	177198	502	47.87	89.03	2.7	Medium-quality	p__Spirochaetota	c__Spirochaetia	o__Sphaerochaetales	f__Sphaerochaetaceae	g__Bullifex	s__Bullifex sp944390025
GX-XN-L3_bin.4.permissive	MAG	138	1463606	43659	5691	149247	502	45.87	96.47	2.39	High-quality	p__Elusimicrobiota	c__Elusimicrobia	o__Elusimicrobiales	f__Elusimicrobiaceae	g__UBA1174	s__UBA1174 sp944324675
GX-XN-L3_bin.50.orig	MAG	117	2348434	33035	10147	122660	2187	45.47	97.26	0.37	High-quality	p__Pseudomonadota	c__Gammaproteobacteria	o__Pseudomonadales	f__DSM-6294	g__	s__
GX-XN-L3_bin.52.strict	MAG	241	3044375	33638	8489	100324	502	28.1	95.77	2.38	High-quality	p__Bacillota_A	c__Clostridia	o__Clostridiales	f__Clostridiaceae	g__Clostridium	s__Clostridium cuniculi
GX-XN-L3_bin.59.permissive	MAG	249	1229719	7737	2657	22178	500	58.24	69.11	1.69	Medium-quality	p__Bacillota_A	c__Clostridia	o__Christensenellales	f__CAG-917	g__Limadaptatus	s__Limadaptatus sp944360115
GX-XN-L3_bin.60.strict	MAG	376	2800482	11991	3605	75318	502	59.76	77.41	3.98	Medium-quality	p__Pseudomonadota	c__Gammaproteobacteria	o__Burkholderiales	f__Burkholderiaceae_B	g__Comamonas	s__Comamonas kerstersii
GX-XN-L3_bin.61.orig	MAG	198	1996006	14727	4753	43007	1050	49.65	85.44	0.56	Medium-quality	p__Bacteroidota	c__Bacteroidia	o__Bacteroidales	f__UBA932	g__Cryptobacteroides	s__Cryptobacteroides faecigallinarum
GX-XN-L3_bin.66.strict	MAG	765	1785653	2687	1329	18237	500	46.45	60.91	2.11	Medium-quality	p__Bacteroidota	c__Bacteroidia	o__Bacteroidales	f__Muribaculaceae	g__Avimuribaculum	s__Avimuribaculum pullicola
GX-XN-L3_bin.67.permissive	MAG	516	1968113	5393	1971	22254	504	47.86	70.34	2.36	Medium-quality	p__Bacteroidota	c__Bacteroidia	o__Bacteroidales	f__Muribaculaceae	g__Limisoma	s__Limisoma gallistercoris
GX-XN-L3_bin.6.orig	MAG	498	2253512	5842	2213	23121	1027	31.75	81.19	3.7	Medium-quality	p__Bacteroidota	c__Bacteroidia	o__Flavobacteriales	f__Weeksellaceae	g__Empedobacter	s__Empedobacter stercoris
GX-XN-L3_bin.7.strict	MAG	177	1555784	13359	4452	48744	514	53.78	79.37	2.15	Medium-quality	p__Bacillota_A	c__Clostridia	o__Christensenellales	f__DTU072	g__Stercoripulliclostridium_A	s__Stercoripulliclostridium_A sp944331875
GX-XN-L3_bin.8.strict	MAG	37	875494	65384	19410	164242	521	41.87	92.19	1.81	High-quality	p__Pseudomonadota	c__Alphaproteobacteria	o__Rs-D84	f__Rs-D84	g__Enterousia	s__Enterousia sp944389595
HC1015	Isolate	83	3280476	337686	80532	652253	78	40.52	100	0.49	High-quality	p__Bacillota	c__Bacilli	o__Lactobacillales	f__Enterococcaceae	g__Enterococcus_D	s__Enterococcus_D gallinarum
HC1107	Isolate	54	4341360	490789	210051	834177	78	45.88	100	0.32	High-quality	p__Bacillota	c__Bacilli	o__Bacillales	f__Bacillaceae	g__Bacillus	s__Bacillus licheniformis
HC1146	Isolate	396	2130252	25411	6234	78244	78	39.05	99.99	0.24	High-quality	p__Bacillota	c__Bacilli	o__Lactobacillales	f__Lactobacillaceae	g__Limosilactobacillus	s__Limosilactobacillus reuteri_E
HC1151	Isolate	435	4856123	244975	51200	569462	78	45.14	100	1.26	High-quality	p__Bacteroidota	c__Bacteroidia	o__Bacteroidales	f__Tannerellaceae	g__Parabacteroides	s__Parabacteroides distasonis
HC1162	Isolate	112	2199322	169744	53400	590090	78	63.93	99.98	0.01	High-quality	p__Actinomycetota	c__Actinomycetia	o__Actinomycetales	f__Bifidobacteriaceae	g__Bifidobacterium	s__Bifidobacterium pullorum_B
HC11	Isolate	92	3210563	376031	52688	805219	78	68.64	99.8	0.27	High-quality	p__Actinomycetota	c__Actinomycetia	o__Actinomycetales	f__Micrococcaceae	g__Kocuria	s__Kocuria marina_A
HC1231	Isolate	342	3546016	307482	97276	578833	78	43.57	99.97	0.03	High-quality	p__Bacteroidota	c__Bacteroidia	o__Bacteroidales	f__Barnesiellaceae	g__Barnesiella	s__Barnesiella intestinihominis
HC126	Isolate	72	1877390	161622	31840	603992	78	38.27	99.83	0.24	High-quality	p__Bacillota	c__Bacilli	o__Lactobacillales	f__Lactobacillaceae	g__Lapidilactobacillus	s__Lapidilactobacillus dextrinicus
HC1277	Isolate	2075	5695497	112571	20536	190095	74	42.27	100	0.05	High-quality	p__Bacteroidota	c__Bacteroidia	o__Bacteroidales	f__Bacteroidaceae	g__Phocaeicola	s__Phocaeicola dorei
HC128	Isolate	58	1860266	296225	124772	366491	78	37.2	99.97	0.04	High-quality	p__Bacillota	c__Bacilli	o__Lactobacillales	f__Lactobacillaceae	g__Pediococcus	s__Pediococcus pentosaceus
HC1316	Isolate	33	2906826	497058	349642	971838	78	64.57	99.94	0.02	High-quality	p__Actinomycetota	c__Actinomycetia	o__Actinomycetales	f__Micrococcaceae	g__Rothia	s__Rothia koreensis
HC1323	Isolate	1278	4556490	88032	15111	324316	78	45.96	100	0.01	High-quality	p__Bacillota	c__Bacilli	o__Bacillales	f__Bacillaceae	g__Bacillus	s__Bacillus paralicheniformis
HC1336	Isolate	384	2407389	52732	12953	221804	78	29.63	99.52	0.36	High-quality	p__Fusobacteriota	c__Fusobacteriia	o__Fusobacteriales	f__Fusobacteriaceae	g__Fusobacterium_A	s__Fusobacterium_A sp900549465
HC13	Isolate	208	5239657	210193	56986	701834	78	45.22	99.99	0.91	High-quality	p__Bacteroidota	c__Bacteroidia	o__Bacteroidales	f__Tannerellaceae	g__Parabacteroides	s__Parabacteroides distasonis
HC145	Isolate	152	2479585	185269	50561	379832	78	32.01	99.99	0.21	High-quality	p__Bacillota	c__Bacilli	o__Staphylococcales	f__Staphylococcaceae	g__Staphylococcus	s__Staphylococcus epidermidis
HC173	Isolate	240	1968127	89020	13975	385247	78	32.83	99.99	0.05	High-quality	p__Bacillota	c__Bacilli	o__Lactobacillales	f__Lactobacillaceae	g__Ligilactobacillus	s__Ligilactobacillus salivarius
HC187	Isolate	334	2012580	28409	6123	137191	78	38.76	99.98	0.63	High-quality	p__Bacillota	c__Bacilli	o__Lactobacillales	f__Lactobacillaceae	g__Limosilactobacillus	s__Limosilactobacillus reuteri_E
HC198	Isolate	323	2573669	74148	16081	205483	78	36.33	99.91	0.11	High-quality	p__Bacillota	c__Bacilli	o__Lactobacillales	f__Enterococcaceae	g__Enterococcus_E	s__Enterococcus_E cecorum
HC19	Isolate	869	5348186	211078	55078	766414	78	43.23	100	0.09	High-quality	p__Bacteroidota	c__Bacteroidia	o__Bacteroidales	f__Bacteroidaceae	g__Bacteroides	s__Bacteroides fragilis_A
HC257	Isolate	331	2841089	53148	9250	219669	78	37.78	100	0.33	High-quality	p__Bacillota	c__Bacilli	o__Lactobacillales	f__Enterococcaceae	g__Enterococcus_B	s__Enterococcus_B faecium
HC269	Isolate	113	1647030	52250	14595	181344	78	42.45	99.61	0.34	High-quality	p__Bacillota	c__Bacilli	o__Lactobacillales	f__Lactobacillaceae	g__Ligilactobacillus	s__Ligilactobacillus saerimneri
HC274	Isolate	70	3878717	1000712	215024	1434566	78	46.52	100	0.01	High-quality	p__Bacillota	c__Bacilli	o__Bacillales	f__Bacillaceae	g__Bacillus	s__Bacillus velezensis
HC330	Isolate	170	2145997	198977	27123	537194	78	37.74	100	0.78	High-quality	p__Bacillota	c__Bacilli	o__Lactobacillales	f__Lactobacillaceae	g__Weissella	s__Weissella paramesenteroides
HC346	Isolate	206	4670668	370384	80890	1062159	78	37.55	99.99	0.96	High-quality	p__Bacillota	c__Bacilli	o__Bacillales	f__Planococcaceae	g__Lysinibacillus	s__Lysinibacillus capsici
HC49	Isolate	133	1771833	120936	20377	306680	78	40.53	99.95	0.53	High-quality	p__Bacillota	c__Bacilli	o__Lactobacillales	f__Lactobacillaceae	g__Limosilactobacillus	s__Limosilactobacillus vaginalis
HC50	Isolate	189	5449333	1151817	192331	2001101	78	35.29	100	0.19	High-quality	p__Bacillota	c__Bacilli	o__Bacillales	f__Bacillaceae_G	g__Bacillus_A	s__Bacillus_A paranthracis
HC527	Isolate	41	2895778	1456157	258343	1456157	78	37.4	100	0.25	High-quality	p__Bacillota	c__Bacilli	o__Lactobacillales	f__Enterococcaceae	g__Enterococcus	s__Enterococcus faecalis
HC533	Isolate	784	3062033	288092	111987	949755	76	37.77	100	0.24	High-quality	p__Bacillota	c__Bacilli	o__Lactobacillales	f__Enterococcaceae	g__Enterococcus	s__Enterococcus faecalis
HC554	Isolate	864	2250105	61699	1804	293277	78	34.62	99.98	0	High-quality	p__Bacillota	c__Bacilli	o__Lactobacillales	f__Lactobacillaceae	g__Ligilactobacillus	s__Ligilactobacillus salivarius
HC562	Isolate	164	3111139	111260	41479	279152	78	36.52	100	1.81	High-quality	p__Bacillota	c__Bacilli	o__Bacillales	f__Planococcaceae	g__Kurthia	s__Kurthia gibsonii
HC57	Isolate	72	3728335	674454	94462	882848	78	41.27	100	0.04	High-quality	p__Bacillota	c__Bacilli	o__Bacillales	f__Bacillaceae	g__Bacillus	s__Bacillus altitudinis
HC59	Isolate	242	3152653	123024	17209	291528	78	36.45	100	0.17	High-quality	p__Bacillota	c__Bacilli	o__Lactobacillales	f__Enterococcaceae	g__Enterococcus_B	s__Enterococcus_B hirae
HC607	Isolate	137	4733738	278814	129511	628949	79	55.17	100	0.03	High-quality	p__Pseudomonadota	c__Gammaproteobacteria	o__Enterobacterales	f__Enterobacteriaceae	g__Enterobacter	s__Enterobacter hormaechei_A
HC64	Isolate	98	3260388	212036	46715	333526	78	44.48	100	0.39	High-quality	p__Bacillota	c__Bacilli	o__Lactobacillales	f__Lactobacillaceae	g__Lactiplantibacillus	s__Lactiplantibacillus plantarum
HC689	Isolate	121	2120857	106757	27884	398107	78	36.9	99.16	1.22	High-quality	p__Bacillota	c__Bacilli	o__Lactobacillales	f__Lactobacillaceae	g__Lactobacillus	s__Lactobacillus crispatus
HC731	Isolate	482	3355651	410190	74848	975230	78	28.41	100	0.47	High-quality	p__Bacillota_A	c__Clostridia	o__Clostridiales	f__Clostridiaceae	g__Sarcina	s__Sarcina perfringens
HC752	Isolate	184	5439254	296443	88599	707644	78	34.67	100	0.5	High-quality	p__Bacillota	c__Bacilli	o__Bacillales	f__Bacillaceae_C	g__Heyndrickxia	s__Heyndrickxia oleronia
HC771	Isolate	178	1945792	64975	13912	405667	78	32.82	99.99	0.11	High-quality	p__Bacillota	c__Bacilli	o__Lactobacillales	f__Lactobacillaceae	g__Ligilactobacillus	s__Ligilactobacillus salivarius
HC781	Isolate	211	5748454	487108	95695	912778	78	35.09	100	0.09	High-quality	p__Bacillota	c__Bacilli	o__Bacillales	f__Bacillaceae_G	g__Bacillus_A	s__Bacillus_A cereus
HC830	Isolate	136	2197957	116228	30473	331825	78	41.76	99.99	0.22	High-quality	p__Bacillota	c__Bacilli	o__Lactobacillales	f__Lactobacillaceae	g__Pediococcus	s__Pediococcus acidilactici
HC847	Isolate	329	1876444	129839	12761	395727	78	32.83	99.99	0.01	High-quality	p__Bacillota	c__Bacilli	o__Lactobacillales	f__Lactobacillaceae	g__Ligilactobacillus	s__Ligilactobacillus salivarius
HC854	Isolate	424	2009826	22360	5628	63833	78	38.67	99.99	0.39	High-quality	p__Bacillota	c__Bacilli	o__Lactobacillales	f__Lactobacillaceae	g__Limosilactobacillus	s__Limosilactobacillus reuteri_E
HC859	Isolate	295	2015857	80596	30376	278973	78	32.79	99.99	0.04	High-quality	p__Bacillota	c__Bacilli	o__Lactobacillales	f__Lactobacillaceae	g__Ligilactobacillus	s__Ligilactobacillus salivarius
HC867	Isolate	402	2823924	45572	10559	123471	78	42.78	99.98	2.49	High-quality	p__Bacillota	c__Bacilli	o__Lactobacillales	f__Lactobacillaceae	g__Loigolactobacillus	s__Loigolactobacillus coryniformis
HC916	Isolate	312	4288983	292476	66215	536922	78	46.08	100	0.38	High-quality	p__Bacteroidota	c__Bacteroidia	o__Bacteroidales	f__Bacteroidaceae	g__Bacteroides	s__Bacteroides uniformis
HC934	Isolate	140	1818460	66142	9246	125732	78	34.56	100	0.18	High-quality	p__Bacillota	c__Bacilli	o__Lactobacillales	f__Lactobacillaceae	g__Lactobacillus	s__Lactobacillus johnsonii
HC945	Isolate	14	2803335	1925109	273374	1925109	146	64.02	99.96	0.03	High-quality	p__Actinomycetota	c__Actinomycetia	o__Actinomycetales	f__Micrococcaceae	g__Rothia	s__
HC947	Isolate	4327	5527888	271918	27362	741202	75	46.69	99.99	0.84	High-quality	p__Bacteroidota	c__Bacteroidia	o__Bacteroidales	f__Bacteroidaceae	g__Bacteroides	s__Bacteroides uniformis
HC956	Isolate	419	5165566	275377	84248	851131	78	43.53	99.99	0.33	High-quality	p__Bacteroidota	c__Bacteroidia	o__Bacteroidales	f__Bacteroidaceae	g__Bacteroides	s__Bacteroides fragilis
HC968	Isolate	93	2117839	199653	28908	351794	78	37.89	99.97	0.76	High-quality	p__Bacillota	c__Bacilli	o__Lactobacillales	f__Lactobacillaceae	g__Weissella	s__Weissella paramesenteroides
HC970	Isolate	172	2095601	104089	19003	199744	78	37.98	99.97	1.18	High-quality	p__Bacillota	c__Bacilli	o__Lactobacillales	f__Lactobacillaceae	g__Weissella	s__Weissella paramesenteroides
HC995	Isolate	135	3976186	2060251	264566	2060251	78	46.29	100	0.05	High-quality	p__Bacillota	c__Bacilli	o__Bacillales	f__Bacillaceae	g__Bacillus	s__Bacillus velezensis
HC997	Isolate	646	2433868	97977	3309	225261	78	37.65	99.85	0.72	High-quality	p__Bacillota	c__Bacilli	o__Lactobacillales	f__Lactobacillaceae	g__Lactobacillus	s__Lactobacillus crispatus
HC9	Isolate	109	5229906	407066	96163	720415	78	45.06	100	1.38	High-quality	p__Bacteroidota	c__Bacteroidia	o__Bacteroidales	f__Tannerellaceae	g__Parabacteroides	s__Parabacteroides distasonis
HE1.bin.15	MAG	45	826028	27599	7723	63425	3721	42.2	57.66	0.16	Medium-quality	p__Bacillota	c__Bacilli	o__Lactobacillales	f__Lactobacillaceae	g__Ligilactobacillus	s__Ligilactobacillus saerimneri
HE2.bin.104	MAG	460	2400251	6018	2858	33230	2008	57.61	70.13	0.22	Medium-quality	p__Bacteroidota	c__Bacteroidia	o__Bacteroidales	f__Bacteroidaceae	g__Prevotella	s__Prevotella massiliensis
HE2.bin.106	MAG	137	1249303	11542	4470	33184	2070	58.52	93.28	0	High-quality	p__Bacillota_A	c__Clostridia	o__Christensenellales	f__CAG-917	g__Limadaptatus	s__Limadaptatus sp944360115
HE2.bin.114	MAG	118	1766384	19791	6803	84492	2280	53.05	72.62	0.94	Medium-quality	p__Bacteroidota	c__Bacteroidia	o__Bacteroidales	f__UBA932	g__Coprenecus	s__Coprenecus sp944326255
HE2.bin.119	MAG	60	2347335	60104	17403	165911	3136	58.4	89.76	1.62	Medium-quality	p__Bacteroidota	c__Bacteroidia	o__Bacteroidales	f__Rikenellaceae	g__Alistipes	s__Alistipes sp944320685
HE2.bin.11	MAG	236	1621498	8915	3557	24434	2065	46.65	91.47	3.18	High-quality	p__Bacillota_C	c__Negativicutes	o__Acidaminococcales	f__Acidaminococcaceae	g__CAG-266	s__CAG-266 sp000436095
HE2.bin.121	MAG	35	2270247	121090	28034	243792	3492	46.59	96.07	0	High-quality	p__Bacteroidota	c__Bacteroidia	o__Bacteroidales	f__CHK158-818	g__Gallibacteroides	s__
HE2.bin.132	MAG	157	1380265	12623	3929	48934	2042	56.11	64.3	1.79	Medium-quality	p__Bacillota_A	c__Clostridia	o__Oscillospirales	f__Ruminococcaceae	g__Fournierella	s__Fournierella sp944382705
HE2.bin.139	MAG	154	1111454	9619	3314	32148	2000	34.85	84.91	3.11	Medium-quality	p__Bacillota	c__Bacilli	o__RF39	f__UBA660	g__Faecenecus	s__Faecenecus gallistercoris
HE2.bin.141	MAG	314	1155041	3862	2260	11036	2003	50.82	58.41	1.56	Medium-quality	p__Bacillota_A	c__Clostridia	o__Oscillospirales	f__Acutalibacteraceae	g__Fimenecus	s__Fimenecus excrementavium
HE2.bin.146	MAG	59	2143115	53827	19198	174415	2076	45.92	96.27	0.72	High-quality	p__Spirochaetota	c__Spirochaetia	o__Sphaerochaetales	f__Sphaerochaetaceae	g__Ornithospirochaeta	s__Ornithospirochaeta stercorigallinarum
HE2.bin.155	MAG	357	3011305	11846	3755	58319	2008	40.95	75.78	3.65	Medium-quality	p__Bacteroidota	c__Bacteroidia	o__Bacteroidales	f__Bacteroidaceae	g__Phocaeicola	s__Phocaeicola sp900544075
HE2.bin.156	MAG	336	1944059	6471	3226	31751	2059	51.82	70.46	1.15	Medium-quality	p__Bacteroidota	c__Bacteroidia	o__Bacteroidales	f__P3	g__Pullibacteroides	s__Pullibacteroides excrementavium
HE2.bin.158	MAG	83	2111994	44972	11889	123717	2155	51.14	54.57	0.81	Medium-quality	p__Bacteroidota	c__Bacteroidia	o__Bacteroidales	f__Bacteroidaceae	g__Mediterranea	s__
HE2.bin.17	MAG	313	1284061	4552	2444	18411	2006	58.89	56.54	1.13	Medium-quality	p__Bacillota_A	c__Clostridia	o__Oscillospirales	f__Oscillospiraceae	g__Faecousia	s__Faecousia faecigallinarum
HE2.bin.18	MAG	299	1274743	4646	2433	14514	2006	60.78	77.61	3.17	Medium-quality	p__Bacillota_A	c__Clostridia	o__Christensenellales	f__Borkfalkiaceae	g__Gallimonas	s__Gallimonas sp944363395
HE2.bin.20	MAG	304	2353866	10657	3674	40979	2003	64.27	99.05	0.68	High-quality	p__Desulfobacterota	c__Desulfovibrionia	o__Desulfovibrionales	f__Desulfovibrionaceae	g__Desulfovibrio	s__Desulfovibrio sp900556755
HE2.bin.22	MAG	84	2589347	42583	17904	116676	2947	50.34	94.45	0.03	High-quality	p__Bacteroidota	c__Bacteroidia	o__Bacteroidales	f__UBA932	g__Cryptobacteroides	s__Cryptobacteroides sp944326365
HE2.bin.26	MAG	198	2142060	14901	5716	35057	2022	48.05	84.52	0.03	Medium-quality	p__Bacteroidota	c__Bacteroidia	o__Bacteroidales	f__Marinifilaceae	g__Odoribacter	s__Odoribacter faecigallinarum
HE2.bin.29	MAG	195	1638648	11123	4041	54207	2009	47.51	52.18	0.18	Medium-quality	p__Bacteroidota	c__Bacteroidia	o__Bacteroidales	f__Bacteroidaceae	g__Phocaeicola	s__Phocaeicola salanitronis
HE2.bin.30	MAG	46	1976325	65854	22332	178384	4495	48.28	99.73	0.45	High-quality	p__Bacteroidota	c__Bacteroidia	o__Bacteroidales	f__UBA932	g__Merdivivens	s__Merdivivens pullicola
HE2.bin.35	MAG	110	2307145	32420	9665	95820	2115	45.06	75.92	2.3	Medium-quality	p__Bacteroidota	c__Bacteroidia	o__Bacteroidales	f__Bacteroidaceae	g__Phocaeicola	s__Phocaeicola sp002161765
HE2.bin.40	MAG	102	1578758	25414	7971	60321	2032	50.67	77.69	0.25	Medium-quality	p__Bacillota_A	c__Clostridia	o__Christensenellales	f__UBA3700	g__Ornithoclostridium	s__Ornithoclostridium sp944381355
HE2.bin.42	MAG	273	2019859	10368	3443	47539	2023	50.21	83.5	2.02	Medium-quality	p__Bacillota_A	c__Clostridia	o__Lachnospirales	f__Lachnospiraceae	g__Merdimonas	s__Merdimonas massiliensis_A
HE2.bin.43	MAG	211	924706	4617	2497	19100	2007	53.63	67.82	0.33	Medium-quality	p__Elusimicrobiota	c__Elusimicrobia	o__Elusimicrobiales	f__Elusimicrobiaceae	g__Avelusimicrobium	s__Avelusimicrobium excrementipullorum
HE2.bin.49	MAG	391	1709242	4746	2564	19369	2026	63.39	65.44	2.49	Medium-quality	p__Bacillota_A	c__Clostridia	o__Oscillospirales	f__Oscillospiraceae	g__Avoscillospira	s__Avoscillospira stercorigallinarum
HE2.bin.57	MAG	318	1298066	4257	2437	13708	2003	40.79	61.73	1.13	Medium-quality	p__Bacillota_A	c__Clostridia	o__Oscillospirales	f__Acutalibacteraceae	g__Limousia	s__Limousia pullorum
HE2.bin.61	MAG	266	2171857	10292	3911	43791	2012	53.75	84.22	0.33	Medium-quality	p__Bacillota_A	c__Clostridia	o__Oscillospirales	f__Acutalibacteraceae	g__UMGS1623	s__UMGS1623 sp944382025
HE2.bin.63	MAG	269	1490601	6431	2802	19900	2019	42.32	78.68	2.07	Medium-quality	p__Bacillota	c__Bacilli	o__Lactobacillales	f__Lactobacillaceae	g__Ligilactobacillus	s__Ligilactobacillus agilis
HE2.bin.66	MAG	369	1693095	5129	2537	24286	2008	59.47	67.26	0.31	Medium-quality	p__Bacillota_A	c__Clostridia	o__Christensenellales	f__CAG-138	g__Pelethousia	s__Pelethousia gallinarum
HE2.bin.67	MAG	283	2548476	11682	4691	51739	2015	49.84	76.86	1.44	Medium-quality	p__Bacteroidota	c__Bacteroidia	o__Bacteroidales	f__Tannerellaceae	g__Parabacteroides	s__Parabacteroides intestinipullorum
HE2.bin.6	MAG	232	1973031	12593	3916	42679	2033	45.1	61.28	1.56	Medium-quality	p__Bacteroidota	c__Bacteroidia	o__Bacteroidales	f__Bacteroidaceae	g__Phocaeicola	s__Phocaeicola intestinalis
HE2.bin.78	MAG	225	1483175	8753	3109	75379	2018	47.37	83.39	0.66	Medium-quality	p__Pseudomonadota	c__Gammaproteobacteria	o__Burkholderiales	f__Burkholderiaceae_A	g__Aphodousia	s__Aphodousia secunda_B
HE2.bin.88	MAG	342	3166471	12187	4425	54721	2002	44.58	81.67	2.65	Medium-quality	p__Bacteroidota	c__Bacteroidia	o__Bacteroidales	f__Tannerellaceae	g__Parabacteroides	s__Parabacteroides sp900547435
HE2.bin.90	MAG	183	2170746	19741	5376	74819	2188	52.42	75.07	3.29	Medium-quality	p__Bacteroidota	c__Bacteroidia	o__Bacteroidales	f__UBA932	g__Cryptobacteroides	s__Cryptobacteroides sp944326305
HE2.bin.95	MAG	403	1848959	5041	2561	29802	2000	64.3	81.11	2.96	Medium-quality	p__Bacillota_A	c__Clostridia	o__Oscillospirales	f__Ruminococcaceae	g__Gemmiger	s__Gemmiger stercoripullorum
HE2.bin.99	MAG	25	930755	60328	14696	99133	6489	41.89	97.84	0	High-quality	p__Pseudomonadota	c__Alphaproteobacteria	o__Rs-D84	f__Rs-D84	g__Enterousia	s__Enterousia sp944389595
HE3.bin.12	MAG	112	1131395	11505	5528	50793	2736	42.3	70.22	0.49	Medium-quality	p__Bacillota	c__Bacilli	o__Lactobacillales	f__Lactobacillaceae	g__Ligilactobacillus	s__Ligilactobacillus agilis
HE3.bin.26	MAG	104	1443170	27878	5655	98791	2053	34.28	75.8	0.08	Medium-quality	p__Bacillota	c__Bacilli	o__Lactobacillales	f__Lactobacillaceae	g__Lactobacillus	s__Lactobacillus johnsonii
HE3.bin.30	MAG	106	1683145	27517	6955	93554	2177	38.56	86.32	0.79	Medium-quality	p__Bacillota	c__Bacilli	o__Lactobacillales	f__Lactobacillaceae	g__Limosilactobacillus	s__Limosilactobacillus reuteri_E
HE3.bin.33	MAG	62	1515459	31441	12969	80405	3721	50.25	83.36	0.79	Medium-quality	p__Bacillota	c__Bacilli	o__Lactobacillales	f__Lactobacillaceae	g__Lactobacillus	s__
HE4.bin.101	MAG	33	1331363	56923	22720	177062	2190	54.82	50.6	0.02	Medium-quality	p__Bacteroidota	c__Bacteroidia	o__Bacteroidales	f__Bacteroidaceae	g__Prevotella	s__Prevotella sp944320195
HE4.bin.102	MAG	112	720006	8287	3235	26582	2011	44.85	75.09	0.99	Medium-quality	p__Pseudomonadota	c__Alphaproteobacteria	o__Rs-D84	f__Rs-D84	g__Enterousia	s__Enterousia sp944392595
HE4.bin.104	MAG	202	1775492	12754	3864	63198	2014	36.91	92.79	3.85	High-quality	p__Bacillota	c__Bacilli	o__Lactobacillales	f__Lactobacillaceae	g__Lactobacillus	s__Lactobacillus crispatus
HE4.bin.111	MAG	42	2414445	98237	32251	182663	2288	37.97	100	0.02	High-quality	p__Bacteroidota	c__Bacteroidia	o__Bacteroidales	f__F082	g__Limimorpha	s__Limimorpha sp002633315
HE4.bin.112	MAG	90	2550287	38654	13740	199324	2035	54.41	79.52	0.05	Medium-quality	p__Bacteroidota	c__Bacteroidia	o__Bacteroidales	f__Bacteroidaceae	g__Mediterranea	s__Mediterranea intestinavium
HE4.bin.117	MAG	19	352140	25453	12298	44346	2039	44.25	67.37	0.05	Medium-quality	p__Patescibacteria	c__Saccharimonadia	o__Saccharimonadales	f__Nanosyncoccaceae	g__UBA2834	s__
HE4.bin.120	MAG	80	1381988	30113	8361	124846	2133	28.37	88.41	4.52	Medium-quality	p__Bacillota	c__Bacilli	o__RF39	f__UBA660	g__Onthocola_B	s__Onthocola_B sp944363815
HE4.bin.121	MAG	72	2253897	52945	16338	131344	2118	49.81	65.69	0.1	Medium-quality	p__Bacteroidota	c__Bacteroidia	o__Bacteroidales	f__Bacteroidaceae	g__Mediterranea	s__Mediterranea pullorum
HE4.bin.124	MAG	151	709692	5203	2535	19997	2001	41.39	78.57	3.4	Medium-quality	p__Pseudomonadota	c__Alphaproteobacteria	o__Rs-D84	f__Rs-D84	g__Enterousia	s__Enterousia sp944392565
HE4.bin.129	MAG	41	2262093	80255	26003	179482	7045	47.75	79.28	0.01	Medium-quality	p__Bacteroidota	c__Bacteroidia	o__Bacteroidales	f__Muribaculaceae	g__Avimuribaculum	s__Avimuribaculum pullicola
HE4.bin.131	MAG	15	1501953	106034	70741	169139	32829	58.98	91.34	0.18	High-quality	p__Bacteroidota	c__Bacteroidia	o__Bacteroidales	f__UBA932	g__Cryptobacteroides	s__Cryptobacteroides avistercoris
HE4.bin.133	MAG	31	874013	38089	15021	107756	3715	52.45	68.97	0.16	Medium-quality	p__Bacillota	c__Bacilli	o__RFN20	f__CAG-288	g__Enterosoma	s__Enterosoma merdigallinarum
HE4.bin.136	MAG	107	1294052	20281	5095	55735	2031	33.13	70.41	1.48	Medium-quality	p__Bacillota	c__Bacilli	o__RF39	f__UBA660	g__Faecenecus	s__
HE4.bin.139	MAG	361	1835254	5959	2746	17708	2002	64.93	80.01	2.57	Medium-quality	p__Bacillota_A	c__Clostridia	o__Oscillospirales	f__Oscillospiraceae	g__Scatomorpha	s__Scatomorpha stercorigallinarum
HE4.bin.140	MAG	104	2962091	45684	13748	126590	2130	47.18	93.25	0.95	High-quality	p__Bacteroidota	c__Bacteroidia	o__Bacteroidales	f__Marinifilaceae	g__Odoribacter	s__Odoribacter faecigallinarum
HE4.bin.152	MAG	96	1356105	20902	6141	90627	2003	28.71	86.33	2.89	Medium-quality	p__Bacillota	c__Bacilli	o__RF39	f__UBA660	g__Coprosoma	s__Coprosoma sp944358725
HE4.bin.154	MAG	363	2446790	9611	3175	33259	2021	51.69	79.57	4.87	Medium-quality	p__Bacillota_A	c__Clostridia	o__Lachnospirales	f__Lachnospiraceae	g__Mediterraneibacter	s__Mediterraneibacter faecigallinarum
HE4.bin.158	MAG	57	622034	15572	4658	51001	2004	39.21	93.49	0.08	High-quality	p__Patescibacteria	c__Saccharimonadia	o__Saccharimonadales	f__Nanosyncoccaceae	g__Nanosyncoccus	s__
HE4.bin.160	MAG	29	2467226	89156	41455	253415	2790	47.93	96.58	0	High-quality	p__Bacteroidota	c__Bacteroidia	o__Bacteroidales	f__Muribaculaceae	g__Limisoma	s__Limisoma gallistercoris
HE4.bin.164	MAG	70	1588413	31344	15681	93424	2022	34.89	84.28	1.78	Medium-quality	p__Bacillota	c__Bacilli	o__Erysipelotrichales	f__Erysipelotrichaceae	g__Faecalitalea	s__Faecalitalea cylindroides
HE4.bin.168	MAG	36	2121937	96499	35626	205607	2819	52.25	79.89	0.46	Medium-quality	p__Bacteroidota	c__Bacteroidia	o__Bacteroidales	f__Bacteroidaceae	g__Prevotella	s__Prevotella sp944319935
HE4.bin.169	MAG	353	2207881	7453	3095	29341	2024	59.3	83.92	2.66	Medium-quality	p__Bacillota_A	c__Clostridia	o__Lachnospirales	f__Lachnospiraceae	g__Lachnoclostridium_A	s__Lachnoclostridium_A stercoripullorum
HE4.bin.176	MAG	291	1598733	6881	2792	26245	2027	51.12	53.73	0.33	Medium-quality	p__Bacteroidota	c__Bacteroidia	o__Bacteroidales	f__P3	g__Pullibacteroides	s__Pullibacteroides excrementavium
HE4.bin.17	MAG	249	1902506	9475	3758	50808	2034	49.14	69.24	3.2	Medium-quality	p__Bacillota_A	c__Clostridia	o__Lachnospirales	f__Lachnospiraceae	g__Mediterraneibacter	s__Mediterraneibacter excrementipullorum
HE4.bin.18	MAG	46	2173643	79123	23623	294213	2427	59.51	100	0.43	High-quality	p__Bacillota_A	c__Clostridia	o__Oscillospirales	f__Oscillospiraceae	g__Enterenecus	s__Enterenecus faecium
HE4.bin.27	MAG	33	2339017	104445	40299	210313	3994	62.95	91.07	0.4	High-quality	p__Bacteroidota	c__Bacteroidia	o__Bacteroidales	f__Rikenellaceae	g__Alistipes	s__Alistipes excrementigallinarum
HE4.bin.35	MAG	121	2289120	26684	10127	77562	2030	64.18	89.14	0.2	Medium-quality	p__Desulfobacterota	c__Desulfovibrionia	o__Desulfovibrionales	f__Desulfovibrionaceae	g__Desulfovibrio	s__Desulfovibrio sp900556755
HE4.bin.49	MAG	159	1448430	12935	3943	33386	2008	52.06	93.59	1.27	High-quality	p__Bacillota_A	c__Clostridia	o__Christensenellales	f__DTU072	g__Stercoripulliclostridium_A	s__Stercoripulliclostridium_A sp944363505
HE4.bin.50	MAG	298	1032369	3689	2225	9742	2000	47.98	64.31	0.2	Medium-quality	p__Bacillota_A	c__Clostridia	o__Oscillospirales	f__Acutalibacteraceae	g__UBA737	s__UBA737 sp944376655
HE4.bin.51	MAG	337	1235216	3731	2254	21643	2015	50.77	76.79	0.1	Medium-quality	p__Bacillota_A	c__Clostridia	o__Oscillospirales	f__Acutalibacteraceae	g__Fimenecus	s__Fimenecus excrementavium
HE4.bin.59	MAG	139	1824025	18386	6993	61307	2022	63.24	87.07	0.08	Medium-quality	p__Bacillota_A	c__Clostridia	o__Christensenellales	f__CAG-138	g__Aphodomorpha	s__Aphodomorpha sp900540495
HE4.bin.61	MAG	86	3164151	66516	21598	205458	2027	40.75	86.69	0.16	Medium-quality	p__Bacteroidota	c__Bacteroidia	o__Bacteroidales	f__Bacteroidaceae	g__Phocaeicola	s__Phocaeicola coprocola
HE4.bin.64	MAG	255	2941733	15896	5724	47438	2095	49.9	83.88	0.77	Medium-quality	p__Bacteroidota	c__Bacteroidia	o__Bacteroidales	f__Tannerellaceae	g__Parabacteroides	s__Parabacteroides intestinipullorum
HE4.bin.65	MAG	81	2352441	43444	12962	188802	3170	48.6	84.49	0.03	Medium-quality	p__Bacteroidota	c__Bacteroidia	o__Bacteroidales	f__Muribaculaceae	g__Avimuribaculum	s__Avimuribaculum sp944321865
HE4.bin.66	MAG	90	1091344	18675	5760	74223	2007	31.1	91.56	2.18	High-quality	p__Bacillota	c__Bacilli	o__RF39	f__UBA660	g__Faecimonas	s__Faecimonas sp944332475
HE4.bin.68	MAG	277	1091781	4335	2387	12576	2007	47.16	62.53	0.67	Medium-quality	p__Bacillota_C	c__Negativicutes	o__Acidaminococcales	f__Acidaminococcaceae	g__CAG-266	s__CAG-266 sp000436095
HE4.bin.69	MAG	372	1743131	5265	2567	26062	2001	51.56	55.33	0.88	Medium-quality	p__Bacteroidota	c__Bacteroidia	o__Bacteroidales	f__UBA932	g__Cryptobacteroides	s__Cryptobacteroides intestinavium
HE4.bin.78	MAG	71	2391048	57061	17853	224176	2073	50.33	86.22	0.04	Medium-quality	p__Bacteroidota	c__Bacteroidia	o__Bacteroidales	f__UBA932	g__Cryptobacteroides	s__Cryptobacteroides intestinipullorum
HE4.bin.79	MAG	259	1106102	4505	2420	18341	2001	41.15	63.6	1.97	Medium-quality	p__Bacillota	c__Bacilli	o__Erysipelotrichales	f__Erysipelotrichaceae	g__Faecalicoccus	s__Faecalicoccus acidiformans
HE4.bin.82	MAG	203	762270	3982	2377	10313	2014	41.68	53.15	0.43	Medium-quality	p__Bacillota_A	c__Clostridia	o__Peptostreptococcales	f__Anaerovoracaceae	g__Gallibacter	s__Gallibacter intestinalis
HE4.bin.83	MAG	162	2360199	22181	7004	51373	2049	44.2	86.17	0.27	Medium-quality	p__Bacteroidota	c__Bacteroidia	o__Bacteroidales	f__Bacteroidaceae	g__43-108	s__43-108 sp001915545
HE4.bin.86	MAG	221	941970	4441	2480	18378	2000	41.2	65.13	1.18	Medium-quality	p__Bacillota	c__Bacilli	o__Lactobacillales	f__Lactobacillaceae	g__Ligilactobacillus	s__Ligilactobacillus aviarius
HE4.bin.8	MAG	86	1646288	28531	9206	86622	2023	51.57	59.08	0.06	Medium-quality	p__Bacteroidota	c__Bacteroidia	o__Bacteroidales	f__Bacteroidaceae	g__Prevotella	s__Prevotella sp000433175
HE4.bin.90	MAG	252	1249672	5820	2711	17543	2006	49.73	72.55	0.24	Medium-quality	p__Bacillota_A	c__Clostridia	o__Oscillospirales	f__Ruminococcaceae	g__Faeciplasma	s__Faeciplasma gallinarum
HE4.bin.91	MAG	108	1329398	17646	6171	76714	2277	58.52	91.57	1.21	High-quality	p__Bacillota_A	c__Clostridia	o__Christensenellales	f__CAG-917	g__Limadaptatus	s__Limadaptatus sp944360115
HE4.bin.9	MAG	30	930932	56220	14553	114358	2037	41.61	96.93	1.01	High-quality	p__Pseudomonadota	c__Alphaproteobacteria	o__Rs-D84	f__Rs-D84	g__Enterousia	s__Enterousia sp944389595
HE5.bin.17	MAG	126	1791255	21141	7392	69218	2050	46.03	92.73	1.18	High-quality	p__Bacillota_C	c__Negativicutes	o__Acidaminococcales	f__Acidaminococcaceae	g__CAG-266	s__CAG-266 sp000436095
HE5.bin.19	MAG	166	2193139	19026	6264	69200	2004	64.18	85.28	0.02	Medium-quality	p__Bacillota_A	c__Clostridia	o__Oscillospirales	f__Ruminococcaceae	g__Gemmiger	s__Gemmiger stercoripullorum
HE5.bin.1	MAG	198	2297758	16993	5491	60502	2051	51.8	91.81	2.43	High-quality	p__Bacteroidota	c__Bacteroidia	o__Bacteroidales	f__UBA932	g__Coprenecus	s__Coprenecus pullicola
HE5.bin.21	MAG	20	1444728	178819	43729	207812	2020	30.32	92.58	0.26	High-quality	p__Methanobacteriota	c__Methanobacteria	o__Methanobacteriales	f__Methanobacteriaceae	g__Methanobrevibacter_A	s__Methanobrevibacter_A woesei
HE5.bin.24	MAG	106	1484980	18657	6364	113516	2150	50.51	83.65	0.08	Medium-quality	p__Bacillota	c__Bacilli	o__Lactobacillales	f__Lactobacillaceae	g__Lactobacillus	s__
HE5.bin.31	MAG	57	362891	7531	3468	18781	2068	44.49	54.91	0.07	Medium-quality	p__Patescibacteria	c__Saccharimonadia	o__Saccharimonadales	f__Nanosyncoccaceae	g__UBA2834	s__
HE5.bin.37	MAG	192	1513787	12388	3277	63564	2001	32.7	83.04	2.1	Medium-quality	p__Bacillota	c__Bacilli	o__Lactobacillales	f__Lactobacillaceae	g__Ligilactobacillus	s__Ligilactobacillus salivarius
HE5.bin.38	MAG	106	1192894	16663	5508	50729	2135	45.04	98.82	0.18	High-quality	p__Pseudomonadota	c__Alphaproteobacteria	o__RF32	f__UBA3637	g__CALXZG01	s__CALXZG01 sp944391735
HE5.bin.41	MAG	230	1829600	11021	3532	39556	2004	25.91	98.87	4.41	High-quality	p__Bacillota_A	c__Clostridia	o__TANB77	f__CAG-508	g__CAG-269	s__CAG-269 sp944386685
HE5.bin.44	MAG	228	1481483	8154	3142	25795	2003	31.26	86	0.48	Medium-quality	p__Campylobacterota	c__Campylobacteria	o__Campylobacterales	f__Campylobacteraceae	g__Campylobacter_D	s__Campylobacter_D coli
HE5.bin.45	MAG	153	2045688	17563	6508	53359	2156	52.73	69.37	0.06	Medium-quality	p__Bacteroidota	c__Bacteroidia	o__Bacteroidales	f__Bacteroidaceae	g__Prevotella	s__Prevotella sp944319935
HE5.bin.49	MAG	145	1180341	12287	3557	39272	2044	36.45	57.73	1.25	Medium-quality	p__Bacillota	c__Bacilli	o__Lactobacillales	f__Lactobacillaceae	g__Lactobacillus	s__Lactobacillus crispatus
HE5.bin.50	MAG	102	1361103	22044	5912	100101	2169	54.85	91.13	0.36	High-quality	p__Actinomycetota	c__Actinomycetia	o__Actinomycetales	f__Bifidobacteriaceae	g__Aeriscardovia	s__Aeriscardovia aeriphila
HE5.bin.55	MAG	37	1196404	48143	15786	103245	3583	42.55	58.21	0.02	Medium-quality	p__Bacillota	c__Bacilli	o__Lactobacillales	f__Lactobacillaceae	g__Ligilactobacillus	s__Ligilactobacillus agilis
HE5.bin.56	MAG	233	2766589	16140	5458	84329	2021	44.85	83.88	3.94	Medium-quality	p__Bacteroidota	c__Bacteroidia	o__Bacteroidales	f__Bacteroidaceae	g__Phocaeicola	s__Phocaeicola sp002161765
HE5.bin.62	MAG	28	809645	43587	16205	110253	2275	29.05	66.37	0	Medium-quality	p__Bacillota	c__Bacilli	o__Lactobacillales	f__Lactobacillaceae	g__Gallilactobacillus	s__Gallilactobacillus intestinavium
HE5.bin.83	MAG	48	1795884	55650	19746	124193	5654	58.47	95.51	0.3	High-quality	p__Bacteroidota	c__Bacteroidia	o__Bacteroidales	f__UBA932	g__Cryptobacteroides	s__Cryptobacteroides avistercoris
HE6.bin.100	MAG	377	2069319	6214	2836	22746	2006	53.04	72.99	2.39	Medium-quality	p__Bacillota_A	c__Clostridia	o__Oscillospirales	f__Acutalibacteraceae	g__Heritagella	s__Heritagella sp905215105
HE6.bin.104	MAG	210	2745460	19309	6253	76176	2405	46.98	77.37	3.73	Medium-quality	p__Bacteroidota	c__Bacteroidia	o__Bacteroidales	f__Bacteroidaceae	g__Phocaeicola	s__Phocaeicola salanitronis
HE6.bin.105	MAG	133	3790927	57451	15515	141804	2009	42.29	91.93	0.03	High-quality	p__Bacteroidota	c__Bacteroidia	o__Bacteroidales	f__Tannerellaceae	g__Parabacteroides	s__Parabacteroides faecavium
HE6.bin.106	MAG	101	3010168	52467	15293	149218	2443	47.42	92.34	0.3	High-quality	p__Bacteroidota	c__Bacteroidia	o__Bacteroidales	f__Marinifilaceae	g__Odoribacter	s__Odoribacter faecigallinarum
HE6.bin.109	MAG	31	1882458	83911	35852	142948	2425	57.46	94.84	0.24	High-quality	p__Bacteroidota	c__Bacteroidia	o__Bacteroidales	f__UBA932	g__Cryptobacteroides	s__Cryptobacteroides excrementigallinarum
HE6.bin.10	MAG	144	2692301	27186	10015	73549	2003	52.64	86.18	3.31	Medium-quality	p__Bacteroidota	c__Bacteroidia	o__Bacteroidales	f__Barnesiellaceae	g__Barnesiella	s__Barnesiella viscericola
HE6.bin.127	MAG	87	2989605	72176	16311	183421	2051	46.01	84.04	0.28	Medium-quality	p__Bacteroidota	c__Bacteroidia	o__Bacteroidales	f__Bacteroidaceae	g__Phocaeicola	s__Phocaeicola coprophilus
HE6.bin.12	MAG	252	2268718	11175	4717	40056	2053	49.99	67.65	0.73	Medium-quality	p__Bacteroidota	c__Bacteroidia	o__Bacteroidales	f__Tannerellaceae	g__Parabacteroides	s__Parabacteroides intestinipullorum
HE6.bin.131	MAG	140	2253327	22326	8347	82143	2014	44.75	77.33	0.09	Medium-quality	p__Bacteroidota	c__Bacteroidia	o__Bacteroidales	f__Bacteroidaceae	g__Phocaeicola	s__Phocaeicola sp002161765
HE6.bin.135	MAG	387	2134640	6717	2873	27651	2002	62.14	80.12	3.17	Medium-quality	p__Bacillota_A	c__Clostridia	o__Oscillospirales	f__Ruminococcaceae	g__Faecalibacterium	s__Faecalibacterium sp002160895
HE6.bin.142	MAG	95	2427519	40285	10491	137017	2370	52.13	88.67	0.42	Medium-quality	p__Bacteroidota	c__Bacteroidia	o__Bacteroidales	f__UBA932	g__Cryptobacteroides	s__Cryptobacteroides faecavium
HE6.bin.143	MAG	101	2808865	34714	15543	79632	2918	53.32	83.58	0.13	Medium-quality	p__Bacteroidota	c__Bacteroidia	o__Bacteroidales	f__Bacteroidaceae	g__Paraprevotella	s__Paraprevotella sp944319925
HE6.bin.149	MAG	103	1948387	30783	10115	114659	2224	45.18	88.87	1.55	Medium-quality	p__Bacillota_C	c__Negativicutes	o__Acidaminococcales	f__Acidaminococcaceae	g__CAG-266	s__CAG-266 sp000436095
HE6.bin.150	MAG	188	1696569	12991	4141	47922	2012	60.66	85.6	1.74	Medium-quality	p__Bacillota_A	c__Clostridia	o__Oscillospirales	f__Oscillospiraceae	g__Enterenecus	s__Enterenecus avicola
HE6.bin.21	MAG	29	2045577	100533	36775	209932	7544	49.51	96.09	0.14	High-quality	p__Bacteroidota	c__Bacteroidia	o__Bacteroidales	f__UBA932	g__Cryptobacteroides	s__Cryptobacteroides faecigallinarum
HE6.bin.25	MAG	68	2171814	56069	17060	128401	2051	55	83.38	0.27	Medium-quality	p__Bacteroidota	c__Bacteroidia	o__Bacteroidales	f__UBA932	g__Coprenecus	s__Coprenecus avistercoris
HE6.bin.29	MAG	86	2706985	54094	13964	171598	2863	51.07	95.57	0.11	High-quality	p__Bacteroidota	c__Bacteroidia	o__Bacteroidales	f__P3	g__Pullibacteroides	s__Pullibacteroides sp944320465
HE6.bin.32	MAG	39	1692149	66807	18494	123549	4373	54.02	56.71	0.02	Medium-quality	p__Bacteroidota	c__Bacteroidia	o__Bacteroidales	f__Bacteroidaceae	g__Prevotella	s__Prevotella sp944320195
HE6.bin.34	MAG	64	3132072	67439	26855	199555	2043	49.28	90.43	1.93	High-quality	p__Bacteroidota	c__Bacteroidia	o__Bacteroidales	f__Bacteroidaceae	g__Mediterranea	s__Mediterranea pullorum
HE6.bin.39	MAG	239	2653460	15350	5762	86073	2072	45.23	80.7	0.34	Medium-quality	p__Bacteroidota	c__Bacteroidia	o__Bacteroidales	f__Bacteroidaceae	g__Phocaeicola	s__Phocaeicola plebeius_A
HE6.bin.3	MAG	238	2324686	13188	4902	59386	2192	54.94	80.45	0.92	Medium-quality	p__Bacteroidota	c__Bacteroidia	o__Bacteroidales	f__Barnesiellaceae	g__Barnesiella	s__Barnesiella merdigallinarum
HE6.bin.43	MAG	253	1639308	8092	3337	31934	2008	59.45	92.89	0.01	High-quality	p__Bacillota_A	c__Clostridia	o__Christensenellales	f__Borkfalkiaceae	g__Borkfalkia	s__Borkfalkia faecavium
HE6.bin.50	MAG	58	1516058	41185	14178	84321	2104	58.07	94.42	0	High-quality	p__Bacillota_A	c__Clostridia	o__Christensenellales	f__Borkfalkiaceae	g__Gallimonas	s__Gallimonas sp944367465
HE6.bin.58	MAG	48	1035535	33954	10738	66082	2349	26.47	77.5	1.39	Medium-quality	p__Bacillota_A	c__Clostridia	o__TANB77	f__CAG-508	g__CAG-269	s__CAG-269 sp944388035
HE6.bin.60	MAG	115	2017820	29802	8232	65413	2013	68.42	92.81	2.84	High-quality	p__Actinomycetota	c__Coriobacteriia	o__Coriobacteriales	f__Atopobiaceae	g__Thermophilibacter	s__Thermophilibacter timonensis
HE6.bin.62	MAG	28	2398394	122744	42549	285765	3412	47.11	94.29	0.04	High-quality	p__Bacteroidota	c__Bacteroidia	o__Bacteroidales	f__Bacteroidaceae	g__Avibacteroides	s__Avibacteroides excrementipullorum
HE6.bin.68	MAG	100	743217	10532	3075	27151	2073	29.85	76.27	4.92	Medium-quality	p__Bacillota_A	c__Clostridia	o__TANB77	f__CAG-508	g__CALXRW01	s__CALXRW01 sp944390965
HE6.bin.69	MAG	119	1263832	17621	4639	65957	2025	36.2	77.24	1.64	Medium-quality	p__Bacillota	c__Bacilli	o__Lactobacillales	f__Lactobacillaceae	g__Lactobacillus	s__Lactobacillus gallinarum
HE6.bin.6	MAG	166	1524877	10860	4580	40660	2007	48.78	86.55	0.73	Medium-quality	p__Elusimicrobiota	c__Elusimicrobia	o__Elusimicrobiales	f__Elusimicrobiaceae	g__UBA1436	s__UBA1436 sp944327085
HE6.bin.71	MAG	390	1869208	5486	2586	23352	2000	64.7	73.92	0.77	Medium-quality	p__Desulfobacterota	c__Desulfovibrionia	o__Desulfovibrionales	f__Desulfovibrionaceae	g__Desulfovibrio	s__Desulfovibrio sp900556755
HE6.bin.72	MAG	81	1160833	24538	7285	70242	2006	27.21	68.98	1.18	Medium-quality	p__Bacillota	c__Bacilli	o__RF39	f__UBA660	g__Coprosoma	s__Coprosoma sp944329375
HE6.bin.73	MAG	275	1404268	5822	2708	19512	2029	53.41	63.39	1.22	Medium-quality	p__Bacillota_A	c__Clostridia	o__Lachnospirales	f__Lachnospiraceae	g__Mediterraneibacter	s__Mediterraneibacter guildfordensis
HE6.bin.75	MAG	136	1300383	14972	4445	48054	2049	53.16	66.93	0.4	Medium-quality	p__Bacteroidota	c__Bacteroidia	o__Bacteroidales	f__UBA932	g__Coprenecus	s__Coprenecus sp944326255
HE6.bin.79	MAG	178	1698354	12561	4344	63560	2008	50.51	87.18	0.93	Medium-quality	p__Bacillota_A	c__Clostridia	o__Oscillospirales	f__Acutalibacteraceae	g__Fimenecus	s__Fimenecus excrementavium
HE6.bin.7	MAG	60	2096146	54028	17416	215768	2655	48.92	92.09	0.06	High-quality	p__Bacteroidota	c__Bacteroidia	o__Bacteroidales	f__UBA932	g__Merdivivens	s__Merdivivens pullistercoris
HE6.bin.80	MAG	442	2057455	5243	2650	18086	2011	43.17	71.07	1.42	Medium-quality	p__Bacillota_A	c__Clostridia	o__Oscillospirales	f__CAG-382	g__UMGS882	s__UMGS882 sp003343885
HE6.bin.82	MAG	131	1591652	15687	6165	53736	2003	51.6	69.17	0.51	Medium-quality	p__Bacteroidota	c__Bacteroidia	o__Bacteroidales	f__UBA932	g__Coprenecus	s__Coprenecus sp900544175
HE6.bin.91	MAG	302	1393195	4991	2863	12942	2002	50.73	52.46	0.44	Medium-quality	p__Bacteroidota	c__Bacteroidia	o__Bacteroidales	f__Barnesiellaceae	g__Barnesiella_A	s__Barnesiella_A excrementipullorum
HE6.bin.93	MAG	335	1779654	5989	2907	27852	2009	47.91	58.22	0.53	Medium-quality	p__Bacteroidota	c__Bacteroidia	o__Bacteroidales	f__Muribaculaceae	g__Avimuribaculum	s__Avimuribaculum sp944321685
HE6.bin.97	MAG	192	2059231	15553	4776	56745	2118	64.85	94.38	0.41	High-quality	p__Actinomycetota	c__Actinomycetia	o__Actinomycetales	f__Bifidobacteriaceae	g__Bifidobacterium	s__Bifidobacterium pullorum_B
HE6.bin.9	MAG	123	2042329	24126	8796	59865	2215	59.61	88.11	1.77	Medium-quality	p__Bacillota_A	c__Clostridia	o__Oscillospirales	f__Oscillospiraceae	g__Enterenecus	s__Enterenecus faecium
HE7.bin.17	MAG	87	501413	7046	2950	26378	2006	42.92	80.39	1.3	Medium-quality	p__Patescibacteria	c__Saccharimonadia	o__Saccharimonadales	f__JAGQMS01	g__	s__
HE7.bin.20	MAG	87	885066	14078	4860	52293	2025	50.22	92.57	0.04	High-quality	p__Patescibacteria	c__ABY1	o__SBBC01	f__HK-STAS-PATE-3	g__HK-STAS-PATE-3	s__
HE7.bin.23	MAG	126	932080	9361	3903	30560	2047	25.71	52.06	0.27	Medium-quality	p__Bacillota_A	c__Clostridia	o__Clostridiales	f__Clostridiaceae	g__Dwaynesavagella	s__Dwaynesavagella gallinarum
HE7.bin.24	MAG	339	1715440	5965	2814	23289	2014	50.96	76.42	0.69	Medium-quality	p__Pseudomonadota	c__Gammaproteobacteria	o__Burkholderiales	f__Nitrosomonadaceae	g__Nitrosomonas	s__Nitrosomonas europaea
HE7.bin.30	MAG	668	2913374	4865	2424	21034	2000	62.8	74.67	0.93	Medium-quality	p__Chloroflexota	c__Chloroflexia	o__Thermomicrobiales	f__UBA6265	g__	s__
HE7.bin.35	MAG	89	2364956	50597	10760	175368	2235	65.98	96.27	1.09	High-quality	p__Actinomycetota	c__Coriobacteriia	o__Coriobacteriales	f__Atopobiaceae	g__UBA1367	s__
HE7.bin.40	MAG	726	3325210	5283	2432	25627	2000	60.5	75.93	4.5	Medium-quality	p__Chloroflexota	c__Anaerolineae	o__Promineofilales	f__Promineofilaceae	g__Promineofilum	s__Promineofilum sp023384355
HE7.bin.43	MAG	155	771157	6182	2701	20703	2026	30.85	54.15	0.15	Medium-quality	p__Fusobacteriota	c__Fusobacteriia	o__Fusobacteriales	f__Fusobacteriaceae	g__Fusobacterium_A	s__Fusobacterium_A sp900549465
HE7.bin.46	MAG	98	2076628	35356	11975	124793	2252	41.01	96.37	0.3	High-quality	p__Methanobacteriota	c__Methanobacteria	o__Methanobacteriales	f__Methanobacteriaceae	g__Methanobacterium_A	s__Methanobacterium_A sp002067325
HE7.bin.47	MAG	230	1591649	9179	3237	48295	2000	47.29	82.5	0.66	Medium-quality	p__Bacillota	c__Bacilli	o__Lactobacillales	f__Lactobacillaceae	g__Limosilactobacillus	s__Limosilactobacillus mucosae
HE7.bin.5	MAG	64	2946166	69144	26618	172783	2523	38.96	99.71	0.07	High-quality	p__Bacteroidota	c__Bacteroidia	o__AKYH767-A	f__OLB10	g__OLB10	s__OLB10 sp001567275
HE7.bin.7	MAG	191	1672455	16224	3507	62293	2007	32.87	85.38	1.8	Medium-quality	p__Bacillota	c__Bacilli	o__Lactobacillales	f__Lactobacillaceae	g__Ligilactobacillus	s__Ligilactobacillus salivarius
HE8.bin.12	MAG	290	1293362	5006	2357	29823	2003	39.87	63.27	0.06	Medium-quality	p__Pseudomonadota	c__Gammaproteobacteria	o__Enterobacterales_A	f__Pasteurellaceae	g__Gallibacterium	s__Gallibacterium anatis
HE8.bin.16	MAG	227	1713422	11526	3274	59748	2019	32.76	87.94	1.27	Medium-quality	p__Bacillota	c__Bacilli	o__Lactobacillales	f__Lactobacillaceae	g__Ligilactobacillus	s__Ligilactobacillus salivarius
HE8.bin.23	MAG	598	2298942	3964	2354	15123	2000	60.23	53.64	0.69	Medium-quality	p__Chloroflexota	c__Chloroflexia	o__Thermomicrobiales	f__UBA6265	g__JAMLHN01	s__
HE8.bin.30	MAG	158	5447715	54674	16822	197414	2143	64.27	95.63	3.29	High-quality	p__Chloroflexota	c__Anaerolineae	o__JAAEKA01	f__JAAEKA01	g__JANWYQ01	s__
HE8.bin.38	MAG	48	349573	9481	3513	42612	2126	47.48	65.49	0.01	Medium-quality	p__Patescibacteria	c__Saccharimonadia	o__Saccharimonadales	f__Nanosyncoccaceae	g__UBA2834	s__
HE8.bin.45	MAG	83	831498	14071	4981	37002	2343	44.13	91.76	0.39	High-quality	p__Patescibacteria	c__Microgenomatia	o__UBA1400	f__PJMF01	g__JAHIVK01	s__
HE8.bin.49	MAG	157	1339470	10916	4230	65312	2050	42.04	72.05	1.93	Medium-quality	p__Bacillota	c__Bacilli	o__Lactobacillales	f__Lactobacillaceae	g__Ligilactobacillus	s__Ligilactobacillus agilis
HE8.bin.7	MAG	108	1237525	17783	4578	154418	2159	34.63	60.51	0.47	Medium-quality	p__Bacillota	c__Bacilli	o__Lactobacillales	f__Lactobacillaceae	g__Lactobacillus	s__Lactobacillus johnsonii
HE8.bin.8	MAG	157	1364311	12693	3751	66474	2016	35.98	69.59	3.69	Medium-quality	p__Bacillota	c__Bacilli	o__Lactobacillales	f__Lactobacillaceae	g__Lactobacillus	s__Lactobacillus gallinarum
HL1.bin.103	MAG	207	953614	5333	2650	15848	2002	27.32	62.05	1.72	Medium-quality	p__Bacillota	c__Bacilli	o__RF39	f__UBA660	g__Onthousia	s__
HL1.bin.104	MAG	332	1603165	5286	2610	22746	2043	59.99	77.36	4.09	Medium-quality	p__Bacillota_A	c__Clostridia	o__Oscillospirales	f__Oscillospiraceae	g__Enterenecus	s__Enterenecus sp944385445
HL1.bin.105	MAG	44	1533731	57384	18795	100812	4516	47.86	81.15	0.48	Medium-quality	p__Bacillota_C	c__Negativicutes	o__Acidaminococcales	f__Acidaminococcaceae	g__CAG-266	s__CAG-266 sp944390935
HL1.bin.107	MAG	222	788809	3689	2312	12593	2010	48.91	54.06	0	Medium-quality	p__Bacillota_A	c__Clostridia	o__Oscillospirales	f__Acutalibacteraceae	g__UBA737	s__UBA737 sp944376655
HL1.bin.114	MAG	328	1379935	4334	2527	15171	2005	46.75	57.81	1.14	Medium-quality	p__Spirochaetota	c__Spirochaetia	o__Sphaerochaetales	f__Sphaerochaetaceae	g__Ornithospirochaeta	s__Ornithospirochaeta stercorigallinarum
HL1.bin.119	MAG	207	760487	3838	2299	10580	2006	54	54.87	0.87	Medium-quality	p__Elusimicrobiota	c__Elusimicrobia	o__Elusimicrobiales	f__Elusimicrobiaceae	g__Avelusimicrobium	s__Avelusimicrobium excrementipullorum
HL1.bin.120	MAG	61	2489471	69297	19601	154342	2006	46.4	82.45	0.03	Medium-quality	p__Bacteroidota	c__Bacteroidia	o__Bacteroidales	f__Muribaculaceae	g__Limisoma	s__Limisoma sp900544305
HL1.bin.124	MAG	425	1849183	4715	2479	22433	2005	63.69	75.35	4.27	Medium-quality	p__Bacteroidota	c__Bacteroidia	o__Bacteroidales	f__Rikenellaceae	g__Alistipes	s__Alistipes excrementigallinarum
HL1.bin.139	MAG	334	1205893	3732	2317	13105	2004	57.81	60.21	0.16	Medium-quality	p__Bacillota_A	c__Clostridia	o__Oscillospirales	f__Oscillospiraceae	g__Faecousia	s__Faecousia intestinavium
HL1.bin.141	MAG	387	1560459	4192	2473	17656	2000	57.75	56.18	0.32	Medium-quality	p__Bacteroidota	c__Bacteroidia	o__Bacteroidales	f__Rikenellaceae	g__Alistipes	s__Alistipes sp944321175
HL1.bin.143	MAG	67	1800613	47298	13788	111520	2026	51.64	79.59	0.5	Medium-quality	p__Bacteroidota	c__Bacteroidia	o__Bacteroidales	f__UBA932	g__Cryptobacteroides	s__Cryptobacteroides gallistercoris
HL1.bin.14	MAG	126	512422	4385	2621	12926	2002	46.62	53.14	0	Medium-quality	p__Pseudomonadota	c__Alphaproteobacteria	o__Rs-D84	f__Rs-D84	g__Enterousia	s__Enterousia intestinigallinarum
HL1.bin.154	MAG	89	2153975	40604	12896	87714	2148	51.66	61.04	1.08	Medium-quality	p__Bacteroidota	c__Bacteroidia	o__Bacteroidales	f__Bacteroidaceae	g__Mediterranea	s__Mediterranea sp944320865
HL1.bin.158	MAG	370	3509656	13041	4489	67147	2003	55.6	87.76	2.41	Medium-quality	p__Bacillota_A	c__Clostridia	o__Lachnospirales	f__Lachnospiraceae	g__Eisenbergiella	s__Eisenbergiella sp944380025
HL1.bin.21	MAG	13	1995357	338770	91340	398127	19622	50.39	80.24	0	Medium-quality	p__Bacteroidota	c__Bacteroidia	o__Bacteroidales	f__Barnesiellaceae	g__Barnesiella_A	s__Barnesiella_A excrementipullorum
HL1.bin.27	MAG	150	2241185	22785	7103	59231	2222	64.91	86.8	0.15	Medium-quality	p__Verrucomicrobiota	c__Verrucomicrobiae	o__Verrucomicrobiales	f__Akkermansiaceae	g__Akkermansia	s__Akkermansia intestinavium
HL1.bin.29	MAG	60	2577438	71524	22550	181264	2315	54.06	87.55	0.96	Medium-quality	p__Bacteroidota	c__Bacteroidia	o__Bacteroidales	f__UBA932	g__Cryptobacteroides	s__Cryptobacteroides merdigallinarum
HL1.bin.2	MAG	53	2205059	54616	18018	238869	6733	59.34	92.83	0.11	High-quality	p__Verrucomicrobiota	c__Verrucomicrobiae	o__Verrucomicrobiales	f__Akkermansiaceae	g__Akkermansia	s__Akkermansia sp944390825
HL1.bin.33	MAG	279	2770287	12966	4719	60350	2009	47.49	85.38	4.27	Medium-quality	p__Bacillota_A	c__Clostridia	o__Lachnospirales	f__Lachnospiraceae	g__Mediterraneibacter	s__Mediterraneibacter catenae
HL1.bin.42	MAG	174	1624204	12948	4592	36055	2000	52.95	98.65	0.86	High-quality	p__Bacillota_A	c__Clostridia	o__Oscillospirales	f__Acutalibacteraceae	g__CALWPT01	s__CALWPT01 sp944383495
HL1.bin.47	MAG	130	3890466	45651	16227	294873	2071	49.08	90.24	4.27	High-quality	p__Bacteroidota	c__Bacteroidia	o__Bacteroidales	f__Bacteroidaceae	g__Mediterranea	s__Mediterranea sp900553815
HL1.bin.59	MAG	150	2222721	23597	6352	92900	2164	45.61	99.03	1.05	High-quality	p__Bacteroidota	c__Bacteroidia	o__Bacteroidales	f__Muribaculaceae	g__Limisoma	s__Limisoma faecipullorum
HL1.bin.60	MAG	384	1962738	6095	2660	21387	2000	36.53	72.36	0.13	Medium-quality	p__Bacillota_A	c__Clostridia	o__Lachnospirales	f__Lachnospiraceae	g__Fimimorpha	s__Fimimorpha faecalis
HL1.bin.6	MAG	17	1441623	114511	52010	195233	2519	30.12	97.3	0.19	High-quality	p__Methanobacteriota	c__Methanobacteria	o__Methanobacteriales	f__Methanobacteriaceae	g__Methanobrevibacter_A	s__Methanobrevibacter_A woesei
HL1.bin.70	MAG	155	2720245	24538	9278	72458	2190	47.65	98.67	0.08	High-quality	p__Bacteroidota	c__Bacteroidia	o__Bacteroidales	f__Marinifilaceae	g__Odoribacter	s__Odoribacter faecigallinarum
HL1.bin.80	MAG	97	2527200	39487	13795	142387	2445	53.33	79.6	3.13	Medium-quality	p__Bacteroidota	c__Bacteroidia	o__Bacteroidales	f__Bacteroidaceae	g__Mediterranea	s__Mediterranea sp944322365
HL1.bin.8	MAG	79	2112308	47464	15904	120066	2098	52.23	76.71	0.71	Medium-quality	p__Bacteroidota	c__Bacteroidia	o__Bacteroidales	f__UBA932	g__Cryptobacteroides	s__Cryptobacteroides sp944322715
HL1.bin.92	MAG	15	1898309	284700	55506	448594	2174	50.33	98.35	0.02	High-quality	p__Bacillota_A	c__Clostridia	o__Oscillospirales	f__Acutalibacteraceae	g__Fimenecus	s__Fimenecus excrementavium
HL1.bin.99	MAG	183	1866160	15301	4384	64192	2080	49.98	79.44	1.24	Medium-quality	p__Bacillota_A	c__Clostridia	o__Lachnospirales	f__Lachnospiraceae	g__Merdimonas	s__Merdimonas massiliensis_A
HL2.bin.15	MAG	267	2470767	14336	3916	68902	2004	26.44	91.57	2.14	High-quality	p__Bacillota_A	c__Clostridia	o__Peptostreptococcales	f__Peptostreptococcaceae	g__Romboutsia	s__Romboutsia sp904418825
HL2.bin.24	MAG	58	997957	24345	6763	122023	2080	33.97	64.71	0.71	Medium-quality	p__Bacillota	c__Bacilli	o__Lactobacillales	f__Lactobacillaceae	g__Ligilactobacillus	s__Ligilactobacillus excrementigallinarum
HL2.bin.37	MAG	277	1520681	6495	2663	37800	2004	29.9	77.16	2.2	Medium-quality	p__Fusobacteriota	c__Fusobacteriia	o__Fusobacteriales	f__Fusobacteriaceae	g__Fusobacterium_A	s__Fusobacterium_A sp900549465
HL3.bin.100	MAG	230	2278031	12779	5030	55763	2005	45.24	77.41	1.15	Medium-quality	p__Bacteroidota	c__Bacteroidia	o__Bacteroidales	f__Bacteroidaceae	g__Phocaeicola	s__Phocaeicola sp002161765
HL3.bin.101	MAG	127	2526762	36239	9597	112860	2109	45.65	80.15	2.11	Medium-quality	p__Bacteroidota	c__Bacteroidia	o__Bacteroidales	f__Bacteroidaceae	g__Paraprevotella	s__Paraprevotella stercoravium
HL3.bin.105	MAG	332	1280534	4142	2318	12931	2002	51.02	65.58	0.66	Medium-quality	p__Bacillota_A	c__Clostridia	o__Oscillospirales	f__Acutalibacteraceae	g__Fimenecus	s__Fimenecus excrementavium
HL3.bin.106	MAG	124	979445	10812	3761	36028	2097	50.31	62.42	1.25	Medium-quality	p__Halobacteriota	c__Methanomicrobia	o__Methanomicrobiales	f__Methanocorpusculaceae	g__Methanocorpusculum	s__Methanocorpusculum faecipullorum
HL3.bin.107	MAG	55	1141427	32355	8855	107385	2130	28.1	90.18	0.2	High-quality	p__Bacillota	c__Bacilli	o__RFN20	f__CAG-826	g__Onthovivens	s__
HL3.bin.109	MAG	299	1708073	6822	2801	35592	2006	47.88	86.45	1.31	Medium-quality	p__Bacillota_A	c__Clostridia	o__Oscillospirales	f__Acutalibacteraceae	g__UBA737	s__UBA737 sp944376655
HL3.bin.110	MAG	173	2208065	19222	6243	54990	2092	53.96	89.35	2.05	Medium-quality	p__Bacillota_C	c__Negativicutes	o__Veillonellales	f__Megasphaeraceae	g__Megasphaera	s__Megasphaera stantonii
HL3.bin.112	MAG	187	2032679	14082	5413	62831	2005	59.38	63.26	1.65	Medium-quality	p__Bacteroidota	c__Bacteroidia	o__Bacteroidales	f__Bacteroidaceae	g__Prevotella	s__Prevotella sp944320235
HL3.bin.119	MAG	120	870668	9961	3577	30104	2068	34.4	54.2	0.62	Medium-quality	p__Bacillota	c__Bacilli	o__RF39	f__UBA660	g__Fimihabitans	s__Fimihabitans intestinipullorum
HL3.bin.120	MAG	195	1539552	9410	4179	33608	2027	52.4	52.04	0.07	Medium-quality	p__Bacteroidota	c__Bacteroidia	o__Bacteroidales	f__Tannerellaceae	g__Parabacteroides	s__Parabacteroides sp944325345
HL3.bin.143	MAG	18	827010	95805	19585	114971	5152	37.49	96.53	0.22	High-quality	p__Pseudomonadota	c__Alphaproteobacteria	o__Rs-D84	f__Rs-D84	g__Enterousia	s__Enterousia sp944390225
HL3.bin.155	MAG	339	1823300	6173	3033	24699	2013	63.67	69.35	1.79	Medium-quality	p__Bacteroidota	c__Bacteroidia	o__Bacteroidales	f__Rikenellaceae	g__Alistipes	s__Alistipes excrementigallinarum
HL3.bin.156	MAG	217	903176	4419	2385	18286	2003	47.43	58.49	0.43	Medium-quality	p__Pseudomonadota	c__Gammaproteobacteria	o__Burkholderiales	f__Burkholderiaceae_A	g__Aphodousia	s__Aphodousia secunda_B
HL3.bin.160	MAG	81	741470	12838	3915	34842	2035	44.28	83.1	0.8	Medium-quality	p__Pseudomonadota	c__Alphaproteobacteria	o__Rs-D84	f__Rs-D84	g__Enterousia	s__Enterousia sp944389385
HL3.bin.163	MAG	191	1608373	11238	4149	36364	2001	47.11	69.8	1.19	Medium-quality	p__Spirochaetota	c__Spirochaetia	o__Sphaerochaetales	f__Sphaerochaetaceae	g__Ornithospirochaeta	s__Ornithospirochaeta stercorigallinarum
HL3.bin.164	MAG	253	1577283	7246	3292	37919	2017	52.91	80.94	2.33	Medium-quality	p__Bacillota_A	c__Clostridia	o__Lachnospirales	f__Lachnospiraceae	g__Mediterraneibacter	s__Mediterraneibacter guildfordensis
HL3.bin.166	MAG	391	2130346	6613	2861	25638	2001	55.82	73.71	1.98	Medium-quality	p__Bacillota_A	c__Clostridia	o__Lachnospirales	f__Lachnospiraceae	g__Merdisoma	s__Merdisoma sp944383645
HL3.bin.167	MAG	23	2184202	139767	47815	442597	5998	47.16	84.08	0.82	Medium-quality	p__Spirochaetota	c__Spirochaetia	o__Sphaerochaetales	f__Sphaerochaetaceae	g__Bullifex	s__Bullifex sp944393005
HL3.bin.168	MAG	93	1240654	19983	6282	71302	2006	32.1	56.33	0	Medium-quality	p__Bacillota_C	c__Negativicutes	o__Selenomonadales	f__Selenomonadaceae	g__Megamonas	s__Megamonas funiformis
HL3.bin.16	MAG	115	2273875	30958	8880	90077	2427	53.2	94.48	0.62	High-quality	p__Bacteroidota	c__Bacteroidia	o__Bacteroidales	f__Bacteroidaceae	g__Avibacteroides	s__Avibacteroides avistercoris
HL3.bin.17	MAG	291	1889283	7652	3486	38761	2053	55.24	88.91	1.08	Medium-quality	p__Bacillota	c__Bacilli	o__Erysipelotrichales	f__Erysipelotrichaceae	g__Merdibacter	s__Merdibacter merdipullorum
HL3.bin.18	MAG	112	1077101	11966	4413	32005	2015	33.22	89.65	0.49	Medium-quality	p__Bacillota	c__Bacilli	o__RFN20	f__CAG-449	g__CALVJO01	s__CALVJO01 sp944332525
HL3.bin.29	MAG	180	2233965	19640	5426	59465	2054	49.79	85.76	0.25	Medium-quality	p__Bacillota_A	c__Clostridia	o__Lachnospirales	f__Lachnospiraceae	g__Merdimonas	s__Merdimonas massiliensis_A
HL3.bin.33	MAG	21	2006939	154758	49144	291931	8836	54.93	70.7	0.05	Medium-quality	p__Bacteroidota	c__Bacteroidia	o__Bacteroidales	f__Barnesiellaceae	g__Barnesiella	s__Barnesiella merdigallinarum
HL3.bin.41	MAG	119	571713	5834	2701	14031	2023	37.26	61.27	0.1	Medium-quality	p__Pseudomonadota	c__Alphaproteobacteria	o__Rs-D84	f__Rs-D84	g__Enterousia	s__Enterousia sp944389135
HL3.bin.45	MAG	320	1679171	6296	2788	26540	2023	46.36	71.21	1.39	Medium-quality	p__Spirochaetota	c__Spirochaetia	o__Sphaerochaetales	f__Sphaerochaetaceae	g__Ornithospirochaeta	s__Ornithospirochaeta stercoravium
HL3.bin.57	MAG	158	2630787	25194	7063	69513	2500	52.67	75.79	1.35	Medium-quality	p__Bacteroidota	c__Bacteroidia	o__Bacteroidales	f__Bacteroidaceae	g__Phocaeicola_A	s__Phocaeicola_A sp003489705
HL3.bin.65	MAG	330	2256599	8386	3514	36392	2080	49.59	69.69	1.68	Medium-quality	p__Bacteroidota	c__Bacteroidia	o__Bacteroidales	f__Tannerellaceae	g__Parabacteroides	s__Parabacteroides intestinipullorum
HL3.bin.67	MAG	217	1439540	8279	3541	33592	2020	43.67	73.15	1	Medium-quality	p__Bacillota_A	c__Clostridia	o__Christensenellales	f__UBA3700	g__RACS-045	s__RACS-045 sp944380355
HL3.bin.72	MAG	310	1647255	6527	2710	21366	2004	31.8	66.22	0.64	Medium-quality	p__Bacillota	c__Bacilli	o__Erysipelotrichales	f__Coprobacillaceae	g__Massilimicrobiota	s__Massilimicrobiota sp944326805
HL3.bin.76	MAG	72	1369599	33156	8981	131347	2191	58.98	95.99	0	High-quality	p__Bacillota_A	c__Clostridia	o__Christensenellales	f__CAG-917	g__Limadaptatus	s__Limadaptatus sp900553825
HL3.bin.82	MAG	263	2116147	10772	3942	40926	2052	48.91	78	3.65	Medium-quality	p__Bacteroidota	c__Bacteroidia	o__Bacteroidales	f__Muribaculaceae	g__Avimuribaculum	s__Avimuribaculum sp944321865
HL3.bin.83	MAG	183	2182926	16802	5249	88435	2045	43.77	87.57	0.14	Medium-quality	p__Bacillota_C	c__Negativicutes	o__Selenomonadales	f__Selenomonadaceae	g__Megamonas	s__Megamonas hypermegale_A
HL3.bin.8	MAG	126	1197742	13082	4365	57929	2010	41.15	81.85	0.3	Medium-quality	p__Bacillota_A	c__Clostridia	o__Peptostreptococcales	f__Anaerovoracaceae	g__Gallibacter	s__Gallibacter intestinalis
HL3.bin.91	MAG	263	1197072	4866	2620	24612	2010	47.18	72.53	2.25	Medium-quality	p__Bacillota_C	c__Negativicutes	o__Acidaminococcales	f__Acidaminococcaceae	g__CAG-266	s__CAG-266 sp000436095
HL3.bin.92	MAG	158	2058637	17713	7519	50535	2044	48.1	99.04	0.15	High-quality	p__Bacteroidota	c__Bacteroidia	o__Bacteroidales	f__Muribaculaceae	g__Limisoma	s__Limisoma intestinavium
HL3.bin.96	MAG	244	1324000	6635	2696	26684	2004	60.34	57.71	1.14	Medium-quality	p__Bacillota_A	c__Clostridia	o__Oscillospirales	f__Oscillospiraceae	g__Enterenecus	s__Enterenecus sp944385445
HL3.bin.99	MAG	205	2067189	14452	5065	52851	2048	48.21	87.41	0.03	Medium-quality	p__Bacteroidota	c__Bacteroidia	o__Bacteroidales	f__Marinifilaceae	g__Odoribacter	s__Odoribacter faecigallinarum
HL4.bin.125	MAG	231	1647717	8497	3958	41740	2014	52.21	55.5	0.04	Medium-quality	p__Bacteroidota	c__Bacteroidia	o__Bacteroidales	f__Tannerellaceae	g__Parabacteroides	s__Parabacteroides sp944325345
HL4.bin.17	MAG	64	1441749	41091	10465	98788	2979	46.74	68.37	0.18	Medium-quality	p__Bacteroidota	c__Bacteroidia	o__Bacteroidales	f__Muribaculaceae	g__Limisoma	s__Limisoma intestinavium
HL4.bin.19	MAG	166	1014778	7314	3276	28495	2087	50.4	64.69	0.63	Medium-quality	p__Halobacteriota	c__Methanomicrobia	o__Methanomicrobiales	f__Methanocorpusculaceae	g__Methanocorpusculum	s__Methanocorpusculum faecipullorum
HL4.bin.25	MAG	85	2193817	39019	12849	98872	2173	49.51	85.12	0.08	Medium-quality	p__Bacillota_A	c__Clostridia	o__Lachnospirales	f__Lachnospiraceae	g__Merdimonas	s__Merdimonas massiliensis_A
HL4.bin.46	MAG	334	2247562	8358	3385	63616	2002	51.98	81.3	3.11	Medium-quality	p__Bacillota_A	c__Clostridia	o__Lachnospirales	f__Lachnospiraceae	g__Mediterraneibacter	s__Mediterraneibacter tabaqchaliae
HL4.bin.51	MAG	302	1075500	3700	2254	15521	2000	61.68	55.22	0.46	Medium-quality	p__Bacillota_A	c__Clostridia	o__Oscillospirales	f__Butyricicoccaceae	g__Butyricicoccus_A	s__Butyricicoccus_A stercorigallinarum
HL4.bin.67	MAG	30	1083805	79051	20000	155620	4084	34.19	98.16	0.19	High-quality	p__Bacillota	c__Bacilli	o__RFN20	f__CAG-826	g__	s__
HL4.bin.68	MAG	89	1546641	27332	10289	51216	2140	46.58	84.63	1.2	Medium-quality	p__Bacillota_C	c__Negativicutes	o__Acidaminococcales	f__Acidaminococcaceae	g__CAG-266	s__CAG-266 sp000436095
HL4.bin.6	MAG	119	2197948	27961	8682	107596	2023	46.31	85.8	0.27	Medium-quality	p__Bacteroidota	c__Bacteroidia	o__Bacteroidales	f__Muribaculaceae	g__Limisoma	s__Limisoma faecipullorum
HL4.bin.70	MAG	254	1055047	4377	2555	18395	2021	58.35	53.57	0.04	Medium-quality	p__Verrucomicrobiota	c__Verrucomicrobiae	o__Verrucomicrobiales	f__Akkermansiaceae	g__Akkermansia	s__Akkermansia sp944390825
HL4.bin.76	MAG	277	1721715	7525	3294	23295	2003	53.19	59.82	0.44	Medium-quality	p__Bacteroidota	c__Bacteroidia	o__Bacteroidales	f__UBA932	g__Cryptobacteroides	s__Cryptobacteroides faecavium
HL4.bin.80	MAG	276	1212580	4829	2582	16392	2023	53.78	59.96	0.74	Medium-quality	p__Bacillota_A	c__Clostridia	o__Lachnospirales	f__Lachnospiraceae	g__Mediterraneibacter	s__Mediterraneibacter guildfordensis
HL4.bin.83	MAG	270	2821161	15521	4866	64011	2026	44.37	84.6	2.85	Medium-quality	p__Bacteroidota	c__Bacteroidia	o__Bacteroidales	f__Tannerellaceae	g__Parabacteroides	s__Parabacteroides sp900547435
HL4.bin.90	MAG	276	1773812	7903	3181	29281	2011	46.24	78.93	0.57	Medium-quality	p__Bacteroidota	c__Bacteroidia	o__Bacteroidales	f__G3-4614	g__Caccoplasma	s__Caccoplasma merdipullorum
HL4.bin.96	MAG	323	1620467	5680	2718	23841	2005	46.12	66.29	1.35	Medium-quality	p__Spirochaetota	c__Spirochaetia	o__Sphaerochaetales	f__Sphaerochaetaceae	g__Ornithospirochaeta	s__Ornithospirochaeta stercorigallinarum
HL4.bin.99	MAG	284	2692033	13468	4343	63976	2007	47.54	80.26	3.85	Medium-quality	p__Bacteroidota	c__Bacteroidia	o__Bacteroidales	f__Bacteroidaceae	g__Phocaeicola	s__Phocaeicola salanitronis
HL5.bin.100	MAG	240	1235129	6085	2630	22142	2017	48.76	51.74	0.1	Medium-quality	p__Bacillota_A	c__Clostridia	o__Oscillospirales	f__Butyricicoccaceae	g__SIG471	s__SIG471 sp905199135
HL5.bin.107	MAG	202	1838644	12192	4427	45769	2008	55.59	79.62	1.56	Medium-quality	p__Bacillota	c__Bacilli	o__Erysipelotrichales	f__Erysipelotrichaceae	g__Merdibacter	s__Merdibacter merdipullorum
HL5.bin.112	MAG	292	1163406	4120	2326	19149	2000	29.55	61.13	0.09	Medium-quality	p__Fusobacteriota	c__Fusobacteriia	o__Fusobacteriales	f__Fusobacteriaceae	g__Fusobacterium_A	s__Fusobacterium_A sp900549465
HL5.bin.113	MAG	330	1747426	5977	2822	26903	2010	55.65	57.28	0.21	Medium-quality	p__Bacillota_A	c__Clostridia	o__Lachnospirales	f__Lachnospiraceae	g__Merdisoma	s__Merdisoma sp944383645
HL5.bin.121	MAG	335	1733838	5734	2859	24340	2001	61.58	74.46	2.18	Medium-quality	p__Actinomycetota	c__Coriobacteriia	o__Coriobacteriales	f__Eggerthellaceae	g__Aveggerthella	s__Aveggerthella stercoripullorum
HL5.bin.125	MAG	135	2242293	25407	7587	135668	2089	45.99	89.6	4.94	Medium-quality	p__Bacteroidota	c__Bacteroidia	o__Bacteroidales	f__Muribaculaceae	g__Limisoma	s__Limisoma faecipullorum
HL5.bin.12	MAG	388	1922979	5661	2654	23308	2007	54.89	70.13	0.03	Medium-quality	p__Bacillota_A	c__Clostridia	o__Lachnospirales	f__Lachnospiraceae	g__Eisenbergiella	s__Eisenbergiella sp944380095
HL5.bin.141	MAG	85	2915389	69842	17565	193767	2213	42.43	85.41	0.44	Medium-quality	p__Bacteroidota	c__Bacteroidia	o__Bacteroidales	f__Bacteroidaceae	g__Paraprevotella	s__Paraprevotella sp944320775
HL5.bin.142	MAG	133	854811	8178	3122	23594	2035	25.1	59.53	0.32	Medium-quality	p__Bacillota	c__Bacilli	o__RF39	f__UBA660	g__CALVVX01	s__CALVVX01 sp944359705
HL5.bin.149	MAG	161	923514	6653	2995	27744	2011	55.25	62.32	0.07	Medium-quality	p__Actinomycetota	c__Actinomycetia	o__Actinomycetales	f__Bifidobacteriaceae	g__Aeriscardovia	s__Aeriscardovia aeriphila
HL5.bin.151	MAG	203	1433450	10290	3102	42827	2010	40.63	83.41	1.54	Medium-quality	p__Bacillota	c__Bacilli	o__Lactobacillales	f__Streptococcaceae	g__Streptococcus	s__Streptococcus alactolyticus
HL5.bin.154	MAG	125	1466682	17504	5803	59627	2120	39.74	87.07	4.63	Medium-quality	p__Bacillota	c__Bacilli	o__Lactobacillales	f__Lactobacillaceae	g__Ligilactobacillus	s__Ligilactobacillus faecavium
HL5.bin.156	MAG	355	1448604	4257	2496	13946	2006	57.4	62.89	1.44	Medium-quality	p__Bacillota_A	c__Clostridia	o__Oscillospirales	f__Ruminococcaceae	g__Negativibacillus	s__Negativibacillus faecipullorum
HL5.bin.157	MAG	108	3196321	62733	14427	219009	2065	46.08	95.6	0.17	High-quality	p__Bacteroidota	c__Bacteroidia	o__Bacteroidales	f__Bacteroidaceae	g__Phocaeicola	s__Phocaeicola coprophilus
HL5.bin.169	MAG	134	1275095	13782	4456	50797	2021	24.99	68.93	2.59	Medium-quality	p__Bacillota	c__Bacilli	o__RF39	f__UBA660	g__CALVVX01	s__CALVVX01 sp944358805
HL5.bin.17	MAG	271	995529	3706	2288	16658	2018	47.25	60.56	1.72	Medium-quality	p__Bacillota_C	c__Negativicutes	o__Acidaminococcales	f__Acidaminococcaceae	g__CAG-266	s__CAG-266 sp000436095
HL5.bin.18	MAG	214	1620008	9559	3388	38546	2014	42.18	86.59	1.89	Medium-quality	p__Bacillota	c__Bacilli	o__Lactobacillales	f__Lactobacillaceae	g__Ligilactobacillus	s__Ligilactobacillus agilis
HL5.bin.1	MAG	326	2941149	12102	4253	38855	2031	47.21	79.56	3.14	Medium-quality	p__Bacteroidota	c__Bacteroidia	o__Bacteroidales	f__Bacteroidaceae	g__Phocaeicola	s__Phocaeicola salanitronis
HL5.bin.33	MAG	340	1310247	4194	2335	13413	2004	62.63	73.93	2.72	Medium-quality	p__Bacillota_A	c__Clostridia	o__Oscillospirales	f__Acutalibacteraceae	g__UBA1417	s__UBA1417 sp900552925
HL5.bin.36	MAG	59	2312653	75603	20847	148708	2050	51.2	93.55	2.57	High-quality	p__Bacteroidota	c__Bacteroidia	o__Bacteroidales	f__UBA932	g__Cryptobacteroides	s__Cryptobacteroides gallistercoris
HL5.bin.37	MAG	70	734926	14528	4725	46098	2139	44.66	82.2	4	Medium-quality	p__Pseudomonadota	c__Alphaproteobacteria	o__Rs-D84	f__Rs-D84	g__Enterousia	s__Enterousia sp944389385
HL5.bin.40	MAG	89	1419765	22936	7938	123997	2150	64.87	61.51	0.1	Medium-quality	p__Desulfobacterota	c__Desulfovibrionia	o__Desulfovibrionales	f__Desulfovibrionaceae	g__Desulfovibrio	s__Desulfovibrio sp900556755
HL5.bin.41	MAG	62	1565993	41238	12285	120659	2088	50.53	84.92	0.47	Medium-quality	p__Bacillota	c__Bacilli	o__Lactobacillales	f__Lactobacillaceae	g__Lactobacillus	s__
HL5.bin.44	MAG	67	2606831	71860	21772	194246	2408	51.86	91.05	0.69	High-quality	p__Bacillota_A	c__Clostridia	o__Lachnospirales	f__Lachnospiraceae	g__Lachnoclostridium_B	s__Lachnoclostridium_B monacensis
HL5.bin.48	MAG	108	2847316	84500	8715	202571	2057	41.63	99.35	1.96	High-quality	p__Bacteroidota	c__Bacteroidia	o__Bacteroidales	f__Paludibacteraceae	g__Gallipaludibacter	s__Gallipaludibacter merdavium
HL5.bin.52	MAG	359	2168159	7841	2836	33900	2004	67.75	83.13	2.64	Medium-quality	p__Actinomycetota	c__Coriobacteriia	o__Coriobacteriales	f__Atopobiaceae	g__Thermophilibacter	s__Thermophilibacter sp944320975
HL5.bin.58	MAG	304	1441136	5255	2584	17565	2006	48.25	87.22	1.61	Medium-quality	p__Bacillota_A	c__Clostridia	o__Oscillospirales	f__Acutalibacteraceae	g__UBA737	s__UBA737 sp944376655
HL5.bin.60	MAG	291	1837370	7308	3357	40770	2012	59.34	75.38	0.03	Medium-quality	p__Bacillota_A	c__Clostridia	o__Christensenellales	f__CAG-138	g__Pelethousia	s__Pelethousia gallinarum
HL5.bin.65	MAG	268	1877814	8327	3750	24232	2065	51.53	63.83	0.32	Medium-quality	p__Bacteroidota	c__Bacteroidia	o__Bacteroidales	f__Tannerellaceae	g__Parabacteroides	s__Parabacteroides sp944325345
HL5.bin.72	MAG	245	2239188	12287	4446	37387	2027	44.59	75.76	1.81	Medium-quality	p__Bacteroidota	c__Bacteroidia	o__Bacteroidales	f__Bacteroidaceae	g__Phocaeicola	s__Phocaeicola sp002161765
HL5.bin.79	MAG	290	1257544	4565	2448	16853	2009	64.87	65.96	0.6	Medium-quality	p__Bacillota_A	c__Clostridia	o__Oscillospirales	f__Ruminococcaceae	g__Gemmiger	s__Gemmiger excrementipullorum
HL5.bin.80	MAG	335	1380686	4323	2535	14665	2004	58.19	52.89	0.24	Medium-quality	p__Bacillota_A	c__Clostridia	o__Lachnospirales	f__Lachnospiraceae	g__Lachnoclostridium_B	s__Lachnoclostridium_B massiliensis_A
HL5.bin.86	MAG	196	1845594	12273	4802	41637	2005	53.9	95.92	1.11	High-quality	p__Bacillota	c__Bacilli	o__Erysipelotrichales	f__Erysipelotrichaceae	g__Merdibacter	s__Merdibacter merdigallinarum
HL5.bin.88	MAG	413	1631367	4044	2349	14796	2000	53.03	56.48	0.71	Medium-quality	p__Bacillota_A	c__Clostridia	o__Oscillospirales	f__Acutalibacteraceae	g__Heritagella	s__Heritagella sp905215105
HL5.bin.89	MAG	273	1684482	7255	3137	34337	2000	59.9	60.58	1.78	Medium-quality	p__Bacteroidota	c__Bacteroidia	o__Bacteroidales	f__Bacteroidaceae	g__Prevotella	s__Prevotella sp944320235
HL5.bin.95	MAG	161	912436	6391	2978	23445	2004	51.34	63.58	0.16	Medium-quality	p__Bacillota	c__Bacilli	o__Lactobacillales	f__Lactobacillaceae	g__Ligilactobacillus	s__Ligilactobacillus avistercoris
HL5.bin.97	MAG	251	1934769	10226	3809	52262	2039	52.68	70.42	3.21	Medium-quality	p__Bacillota_A	c__Clostridia	o__Lachnospirales	f__Lachnospiraceae	g__Mediterraneibacter	s__Mediterraneibacter tabaqchaliae
HL6.bin.20	MAG	230	2545342	19267	4377	82673	2020	71.57	95.61	2.99	High-quality	p__Actinomycetota	c__Actinomycetia	o__Actinomycetales	f__Actinomycetaceae	g__UBA1383	s__UBA1383 sp002304945
HL6.bin.25	MAG	188	1933619	14085	4870	52761	2204	60.31	85.69	0.18	Medium-quality	p__Actinomycetota	c__Coriobacteriia	o__Coriobacteriales	f__Atopobiaceae	g__UBA7748	s__UBA7748 sp900314535
HL6.bin.2	MAG	106	922225	12524	4048	36505	2113	37.33	53.1	0.03	Medium-quality	p__Bacillota	c__Bacilli	o__Lactobacillales	f__Lactobacillaceae	g__Lactobacillus	s__Lactobacillus crispatus
HL6.bin.32	MAG	215	2177984	14423	4671	51083	2105	69.12	65.23	0.17	Medium-quality	p__Actinomycetota	c__Actinomycetia	o__Actinomycetales	f__Microbacteriaceae	g__Cryobacterium	s__
HL6.bin.33	MAG	429	2176882	5745	2558	32724	2026	73.47	73.7	3.27	Medium-quality	p__Actinomycetota	c__Actinomycetia	o__Actinomycetales	f__Cellulomonadaceae	g__Actinotalea	s__
HL6.bin.36	MAG	159	1350289	11156	4151	60357	2010	38.33	93.49	0.02	High-quality	p__Campylobacterota	c__Campylobacteria	o__Campylobacterales	f__Helicobacteraceae	g__Helicobacter_G	s__Helicobacter_G avistercoris
HL6.bin.39	MAG	346	2335081	8532	3250	30739	2000	62.68	91.66	2.28	High-quality	p__Actinomycetota	c__Actinomycetia	o__Actinomycetales	f__Microbacteriaceae	g__Microbacterium	s__Microbacterium sp019061125
HL6.bin.40	MAG	591	2175874	3798	2368	38768	2000	61.28	62.99	2.36	Medium-quality	p__Chloroflexota	c__Anaerolineae	o__Promineofilales	f__Promineofilaceae	g__Promineofilum	s__
HL6.bin.41	MAG	167	2137348	19127	5971	60228	2005	63.32	97.22	3.5	High-quality	p__Actinomycetota	c__Actinomycetia	o__Actinomycetales	f__Actinomycetaceae	g__Flaviflexus	s__Flaviflexus equikiangi
HL6.bin.43	MAG	312	2562134	12459	3337	54789	2014	70.26	99.75	2.14	High-quality	p__Actinomycetota	c__Actinomycetia	o__Propionibacteriales	f__Propionibacteriaceae	g__Propionicimonas	s__
HL6.bin.48	MAG	318	2569526	12331	3439	51973	2033	63.86	93.04	0.53	High-quality	p__Actinomycetota	c__Actinomycetia	o__Mycobacteriales	f__Mycobacteriaceae	g__Corynebacterium	s__Corynebacterium gallinarum
HL6.bin.50	MAG	210	992566	5150	2640	23637	2003	60.96	56.65	0.15	Medium-quality	p__Actinomycetota	c__Actinomycetia	o__Actinomycetales	f__Bifidobacteriaceae	g__Bifidobacterium	s__Bifidobacterium thermophilum
HL6.bin.51	MAG	401	2395578	7047	2866	40696	2012	65.2	65.81	2.19	Medium-quality	p__Actinomycetota	c__Actinomycetia	o__Actinomycetales	f__Micrococcaceae	g__Glutamicibacter	s__Glutamicibacter protophormiae
HL6.bin.56	MAG	458	1701492	3874	2335	12372	2003	63.81	56.85	1.08	Medium-quality	p__Actinomycetota	c__Actinomycetia	o__Actinomycetales	f__Micrococcaceae	g__Kocuria	s__
HL6.bin.57	MAG	118	1497182	17696	6240	55679	2326	53.53	80.39	0.06	Medium-quality	p__Bacillota	c__Bacilli	o__Lactobacillales	f__Lactobacillaceae	g__Limosilactobacillus	s__Limosilactobacillus fermentum
HL6.bin.58	MAG	392	2147927	6376	2710	34671	2021	69.8	68.57	3	Medium-quality	p__Actinomycetota	c__Actinomycetia	o__Actinomycetales	f__Microbacteriaceae	g__Microbacterium	s__
HL6.bin.59	MAG	168	4693818	47460	14109	142702	2357	73.41	94.78	4.62	High-quality	p__Actinomycetota	c__Acidimicrobiia	o__Acidimicrobiales	f__JAEUJM01	g__	s__
HL6.bin.60	MAG	84	719749	12305	4018	38832	2008	37.52	85.36	0.02	Medium-quality	p__Patescibacteria	c__Saccharimonadia	o__Saccharimonadales	f__JAGQNJ01	g__	s__
HL6.bin.63	MAG	76	1700551	34067	9934	114829	2331	41.32	94.28	0.05	High-quality	p__Bacillota	c__Bacilli	o__Lactobacillales	f__Streptococcaceae	g__Streptococcus	s__
HL6.bin.70	MAG	136	1695081	19818	5637	75235	2468	45.2	78.8	0.2	Medium-quality	p__Bacillota_C	c__Negativicutes	o__Veillonellales	f__Veillonellaceae	g__Veillonella_A	s__Veillonella_A magna
HL6.bin.71	MAG	488	2166972	4819	2440	17799	2001	73.3	70.8	3.56	Medium-quality	p__Actinomycetota	c__Acidimicrobiia	o__IMCC26256	f__JADLDD01	g__JADLDD01	s__JADLDD01 sp020846855
HL6.bin.73	MAG	144	1023465	9281	3431	68121	2117	51.63	58.05	0.29	Medium-quality	p__Bacillota	c__Bacilli	o__Lactobacillales	f__Lactobacillaceae	g__Limosilactobacillus	s__Limosilactobacillus oris
HL6.bin.75	MAG	229	1312475	6265	3306	30407	2003	47.67	63.89	2.09	Medium-quality	p__Bacillota_A	c__Clostridia	o__Peptostreptococcales	f__Acidaminobacteraceae	g__DUPT01	s__
HL6.bin.79	MAG	304	2110794	8108	3509	56096	2010	60.89	72.27	1.66	Medium-quality	p__Actinomycetota	c__Actinomycetia	o__Mycobacteriales	f__Mycobacteriaceae	g__Corynebacterium	s__
HL6.bin.80	MAG	258	1976769	9638	3828	47701	2015	39.17	86.07	2.67	Medium-quality	p__Bacillota_A	c__Clostridia	o__Clostridiales	f__Clostridiaceae	g__	s__
HL6.bin.87	MAG	201	1990917	14252	4625	47069	2069	61.46	72.21	3.82	Medium-quality	p__Actinomycetota	c__Actinomycetia	o__Actinomycetales	f__Microbacteriaceae	g__Leucobacter	s__Leucobacter sp014530035
HL6.bin.88	MAG	526	2335341	4830	2463	38754	2008	72.9	73.96	3.21	Medium-quality	p__Actinomycetota	c__Thermoleophilia	o__Gaiellales	f__Gaiellaceae	g__Gaiella	s__
HL6.bin.9	MAG	53	1093171	32937	9771	94796	2481	51.39	83.32	0.13	Medium-quality	p__Bacillota	c__Bacilli	o__Lactobacillales	f__Lactobacillaceae	g__Ligilactobacillus	s__Ligilactobacillus avistercoris
HL7.bin.14	MAG	427	2236812	6490	2609	30898	2010	71.35	84.17	3.25	Medium-quality	p__Actinomycetota	c__Actinomycetia	o__Actinomycetales	f__Actinomycetaceae	g__UBA1383	s__UBA1383 sp002304945
HL7.bin.17	MAG	67	888506	18785	6052	93877	2014	54.9	55.29	0	Medium-quality	p__Actinomycetota	c__Actinomycetia	o__Actinomycetales	f__Bifidobacteriaceae	g__Aeriscardovia	s__Aeriscardovia aeriphila
HL7.bin.21	MAG	386	3041439	10476	3567	38249	2027	65.36	83.28	1.76	Medium-quality	p__Actinomycetota	c__Actinomycetia	o__Actinomycetales	f__Micrococcaceae	g__Glutamicibacter	s__Glutamicibacter protophormiae
HL7.bin.27	MAG	145	1189773	9565	4172	40248	2085	42.56	66.96	0.18	Medium-quality	p__Bacillota	c__Bacilli	o__Lactobacillales	f__Lactobacillaceae	g__Ligilactobacillus	s__Ligilactobacillus saerimneri
HL7.bin.32	MAG	407	2207465	6190	2889	33463	2032	34.34	79.89	1.83	Medium-quality	p__Bacillota	c__Bacilli	o__Haloplasmatales	f__Turicibacteraceae	g__Turicibacter	s__Turicibacter bilis
HL7.bin.38	MAG	49	1208678	33011	12260	93754	2859	52.38	71.81	0.51	Medium-quality	p__Bacillota	c__Bacilli	o__Lactobacillales	f__Lactobacillaceae	g__Limosilactobacillus	s__Limosilactobacillus ingluviei
HL7.bin.42	MAG	369	2380021	7984	3046	58417	2007	35.74	79.89	2.48	Medium-quality	p__Bacillota	c__Bacilli	o__Lactobacillales	f__Enterococcaceae	g__Enterococcus_E	s__Enterococcus_E cecorum
HL7.bin.46	MAG	127	1221783	11658	4634	51865	2024	41.78	67.73	0.18	Medium-quality	p__Bacillota	c__Bacilli	o__Lactobacillales	f__Lactobacillaceae	g__Ligilactobacillus	s__Ligilactobacillus agilis
HL7.bin.4	MAG	180	1983876	15421	5331	51527	2090	60.5	87.46	0.29	Medium-quality	p__Actinomycetota	c__Actinomycetia	o__Actinomycetales	f__Micrococcaceae	g__Rothia	s__Rothia avicola
HL7.bin.55	MAG	252	968270	3976	2485	12315	2005	60.71	58.23	0.15	Medium-quality	p__Actinomycetota	c__Coriobacteriia	o__Coriobacteriales	f__Atopobiaceae	g__UBA7748	s__UBA7748 sp900314535
HL8.bin.108	MAG	74	883744	21194	5327	50694	2133	41.93	90.97	3.47	High-quality	p__Pseudomonadota	c__Alphaproteobacteria	o__Rs-D84	f__Rs-D84	g__Enterousia	s__Enterousia sp944389595
HL8.bin.109	MAG	300	1191629	4190	2441	13457	2005	58.9	73.02	1.31	Medium-quality	p__Bacillota_A	c__Clostridia	o__Christensenellales	f__Borkfalkiaceae	g__Gallimonas	s__Gallimonas sp944376295
HL8.bin.11	MAG	231	1990816	12645	3974	60504	2052	50.15	90.19	3.01	High-quality	p__Bacillota_A	c__Clostridia	o__Lachnospirales	f__Lachnospiraceae	g__Merdimonas	s__Merdimonas massiliensis_A
HL8.bin.130	MAG	548	2569776	5326	2541	23037	2001	47.61	81.1	3.42	Medium-quality	p__Bacillota_A	c__Clostridia	o__Lachnospirales	f__Lachnospiraceae	g__Mediterraneibacter	s__Mediterraneibacter catenae
HL8.bin.131	MAG	224	1626394	8102	3775	30852	2087	51.28	56.85	0.63	Medium-quality	p__Bacteroidota	c__Bacteroidia	o__Bacteroidales	f__Tannerellaceae	g__Parabacteroides	s__Parabacteroides sp944325345
HL8.bin.135	MAG	35	1654805	67949	25136	160963	3779	45.28	72.63	0	Medium-quality	p__Bacteroidota	c__Bacteroidia	o__Bacteroidales	f__Muribaculaceae	g__Limisoma	s__Limisoma faecipullorum
HL8.bin.136	MAG	35	681364	26119	8664	70249	3520	45.19	87.34	0.15	Medium-quality	p__Patescibacteria	c__Saccharimonadia	o__Saccharimonadales	f__Nanoperiomorbaceae	g__Nanoperiomorbus	s__
HL8.bin.146	MAG	297	1479582	5740	2540	30657	2013	47.28	75.6	0.13	Medium-quality	p__Bacillota_A	c__Clostridia	o__Oscillospirales	f__Acutalibacteraceae	g__UBA737	s__UBA737 sp944376655
HL8.bin.149	MAG	261	1702981	8055	3119	38597	2039	58.25	89.49	0.45	Medium-quality	p__Spirochaetota	c__Spirochaetia	o__Sphaerochaetales	f__Sphaerochaetaceae	g__Bullifex	s__Bullifex sp944388965
HL8.bin.14	MAG	299	1407643	5241	2707	19886	2002	48.46	68.26	0.7	Medium-quality	p__Bacillota_A	c__Clostridia	o__Oscillospirales	f__Butyricicoccaceae	g__SIG471	s__SIG471 sp905199135
HL8.bin.153	MAG	70	757980	14997	5308	38765	2233	27.55	78.24	0.15	Medium-quality	p__Bacillota_A	c__Clostridia	o__TANB77	f__CAG-508	g__CAG-793	s__CAG-793 sp944388895
HL8.bin.155	MAG	362	1905049	6273	2835	20891	2000	59.44	89.48	2.87	Medium-quality	p__Bacillota_A	c__Clostridia	o__Christensenellales	f__CAG-138	g__Pelethousia	s__Pelethousia gallinarum
HL8.bin.157	MAG	178	1531931	11781	4060	39137	2016	51.47	56.81	0.83	Medium-quality	p__Bacteroidota	c__Bacteroidia	o__Bacteroidales	f__Bacteroidaceae	g__UBA6398	s__UBA6398 sp900550635
HL8.bin.17	MAG	180	2218450	18005	5830	50175	2038	52.56	92.1	2.95	High-quality	p__Bacteroidota	c__Bacteroidia	o__Bacteroidales	f__UBA932	g__Cryptobacteroides	s__Cryptobacteroides faecavium
HL8.bin.19	MAG	386	2412016	7758	3064	38404	2001	53.76	82.19	4.85	Medium-quality	p__Bacillota_A	c__Clostridia	o__Lachnospirales	f__Lachnospiraceae	g__HGM12545	s__HGM12545 sp900761925
HL8.bin.20	MAG	421	1751419	4428	2447	20757	2007	40.39	64.63	0.17	Medium-quality	p__Spirochaetota	c__Spirochaetia	o__Treponematales	f__Treponemataceae	g__Gallitreponema	s__Gallitreponema excrementavium
HL8.bin.24	MAG	491	2166131	4868	2511	19277	2009	43.17	72.22	2.4	Medium-quality	p__Bacillota_A	c__Clostridia	o__Oscillospirales	f__CAG-382	g__UMGS882	s__UMGS882 sp003343885
HL8.bin.44	MAG	37	1775544	65984	28211	139872	2796	58.63	95.83	0.21	High-quality	p__Bacteroidota	c__Bacteroidia	o__Bacteroidales	f__UBA932	g__Cryptobacteroides	s__Cryptobacteroides avistercoris
HL8.bin.45	MAG	288	1175299	4228	2391	20216	2002	47.43	75.03	0.92	Medium-quality	p__Bacillota_C	c__Negativicutes	o__Acidaminococcales	f__Acidaminococcaceae	g__CAG-266	s__CAG-266 sp000436095
HL8.bin.46	MAG	393	2180926	6882	2928	28840	2020	54.88	73.82	4.1	Medium-quality	p__Bacteroidota	c__Bacteroidia	o__Bacteroidales	f__UBA932	g__Cryptobacteroides	s__Cryptobacteroides merdigallinarum
HL8.bin.55	MAG	314	1266347	4140	2386	11763	2010	48.21	60.42	0.34	Medium-quality	p__Bacteroidota	c__Bacteroidia	o__Bacteroidales	f__Muribaculaceae	g__Limisoma	s__Limisoma intestinavium
HL8.bin.59	MAG	413	2240015	6338	2858	33892	2020	55.91	78.22	0.3	Medium-quality	p__Bacillota_A	c__Clostridia	o__Lachnospirales	f__Lachnospiraceae	g__Merdisoma	s__Merdisoma sp944383645
HL8.bin.68	MAG	255	1957759	9818	3766	41406	2001	55.35	93.15	1.12	High-quality	p__Bacillota	c__Bacilli	o__Erysipelotrichales	f__Erysipelotrichaceae	g__Merdibacter	s__Merdibacter merdipullorum
HL8.bin.6	MAG	236	2276039	15785	3912	53230	2003	53.28	85.46	2.92	Medium-quality	p__Bacillota_A	c__Clostridia	o__Oscillospirales	f__Oscillospiraceae	g__Faecousia	s__Faecousia faecavium
HL8.bin.70	MAG	125	2638098	28501	10827	115961	2101	54.64	90.55	0.2	High-quality	p__Bacteroidota	c__Bacteroidia	o__Bacteroidales	f__Barnesiellaceae	g__Barnesiella	s__Barnesiella merdigallinarum
HL8.bin.76	MAG	289	2073625	9624	3486	34771	2053	57.95	78.76	0.57	Medium-quality	p__Bacteroidota	c__Bacteroidia	o__Bacteroidales	f__Rikenellaceae	g__Alistipes	s__Alistipes merdipullorum
HL8.bin.77	MAG	132	1009533	9707	3721	33972	2018	29.45	85.69	2.88	Medium-quality	p__Bacillota	c__Bacilli	o__RF39	f__UBA660	g__Ventrenecus	s__Ventrenecus sp944351315
HL8.bin.78	MAG	345	1354761	4055	2324	12700	2007	40.2	68.43	0.89	Medium-quality	p__Bacillota_A	c__Clostridia	o__Oscillospirales	f__UBA644	g__QAKR01	s__QAKR01 sp944382895
HL8.bin.79	MAG	54	2543578	79676	22711	304848	2315	46.72	81.62	0.07	Medium-quality	p__Bacteroidota	c__Bacteroidia	o__Bacteroidales	f__Muribaculaceae	g__Limisoma	s__Limisoma sp900544305
HL8.bin.80	MAG	243	2212159	11402	4795	37352	2093	55.31	83.72	1.94	Medium-quality	p__Bacteroidota	c__Bacteroidia	o__Bacteroidales	f__Rikenellaceae	g__Alistipes	s__Alistipes excrementipullorum
HL8.bin.81	MAG	283	1901621	8105	3636	31171	2001	48.88	57.78	0.11	Medium-quality	p__Bacteroidota	c__Bacteroidia	o__Bacteroidales	f__Tannerellaceae	g__Parabacteroides	s__Parabacteroides intestinipullorum
HL8.bin.89	MAG	107	2868671	53778	12438	153503	2043	45.65	94.23	0.1	High-quality	p__Bacteroidota	c__Bacteroidia	o__Bacteroidales	f__Bacteroidaceae	g__Phocaeicola	s__Phocaeicola faecium
HL8.bin.8	MAG	71	2410792	49026	17359	110315	3281	49.93	97.56	0.22	High-quality	p__Bacteroidota	c__Bacteroidia	o__Bacteroidales	f__UBA932	g__Cryptobacteroides	s__Cryptobacteroides sp944322815
HL8.bin.9	MAG	332	2560578	10339	3528	63669	2019	47.73	81.3	4.56	Medium-quality	p__Bacteroidota	c__Bacteroidia	o__Bacteroidales	f__Bacteroidaceae	g__Phocaeicola	s__Phocaeicola salanitronis
HPI1.bin.12	MAG	20	2944072	200936	90355	573534	12782	43.3	97.58	0	High-quality	p__Bacteroidota	c__Bacteroidia	o__Bacteroidales	f__Dysgonomonadaceae	g__JAEWGM01	s__JAEWGM01 sp023388315
HPI1.bin.32	MAG	118	1143263	14568	4489	58528	2014	32.24	65.45	0.02	Medium-quality	p__Bacillota	c__Bacilli	o__Lactobacillales	f__Lactobacillaceae	g__Ligilactobacillus	s__Ligilactobacillus salivarius
HPI2.bin.101	MAG	165	1737368	15501	4985	41169	2098	63.16	72.96	1.29	Medium-quality	p__Bacillota_A	c__Clostridia	o__Christensenellales	f__CAG-138	g__Aphodomorpha	s__Aphodomorpha sp900540495
HPI2.bin.104	MAG	296	1588788	6082	2963	22399	2005	48.44	84.75	1.59	Medium-quality	p__Bacillota_A	c__Clostridia	o__Oscillospirales	f__Butyricicoccaceae	g__SIG471	s__SIG471 sp905199135
HPI2.bin.10	MAG	124	591014	5710	2516	25453	2001	44.68	67.74	1.82	Medium-quality	p__Pseudomonadota	c__Alphaproteobacteria	o__Rs-D84	f__Rs-D84	g__Enterousia	s__Enterousia sp944392595
HPI2.bin.110	MAG	87	907363	12688	5636	29640	2062	49.29	53.71	0.06	Medium-quality	p__Bacteroidota	c__Bacteroidia	o__Bacteroidales	f__Tannerellaceae	g__Parabacteroides	s__Parabacteroides intestinigallinarum
HPI2.bin.111	MAG	274	2054802	10066	3637	45921	2032	44.81	74.49	0.82	Medium-quality	p__Bacteroidota	c__Bacteroidia	o__Bacteroidales	f__Bacteroidaceae	g__Phocaeicola	s__Phocaeicola sp002161765
HPI2.bin.114	MAG	551	3318635	7097	3128	46025	2001	55.82	87.2	1.45	Medium-quality	p__Bacillota_A	c__Clostridia	o__Lachnospirales	f__Lachnospiraceae	g__Eisenbergiella	s__Eisenbergiella sp944380025
HPI2.bin.115	MAG	198	1168875	7330	3071	22561	2063	39.29	88.83	2.2	Medium-quality	p__Bacillota	c__Bacilli	o__Erysipelotrichales	f__Erysipelotrichaceae	g__JAHHTG01	s__JAHHTG01 sp944326825
HPI2.bin.117	MAG	159	3298426	44582	10118	120247	2037	44.76	97.55	1.16	High-quality	p__Bacillota_A	c__Clostridia	o__Lachnospirales	f__Lachnospiraceae	g__Eisenbergiella	s__Eisenbergiella sp944381635
HPI2.bin.118	MAG	241	1198248	5795	2628	27880	2017	60.03	56.48	0.16	Medium-quality	p__Bacillota_A	c__Clostridia	o__Oscillospirales	f__Oscillospiraceae	g__Enterenecus	s__Enterenecus sp944385445
HPI2.bin.120	MAG	204	1784978	12749	3791	132759	2040	48.46	69.88	0.02	Medium-quality	p__Bacteroidota	c__Bacteroidia	o__Bacteroidales	f__Muribaculaceae	g__Avimuribaculum	s__Avimuribaculum sp944321865
HPI2.bin.123	MAG	325	1903009	7292	2919	34719	2002	55.5	78.33	0.54	Medium-quality	p__Bacillota_A	c__Clostridia	o__Lachnospirales	f__Lachnospiraceae	g__Merdisoma	s__Merdisoma sp944383645
HPI2.bin.135	MAG	37	2475026	88559	36533	206793	6042	57.19	96.7	0.62	High-quality	p__Bacteroidota	c__Bacteroidia	o__Bacteroidales	f__Rikenellaceae	g__Alistipes	s__Alistipes merdipullorum
HPI2.bin.137	MAG	484	1916335	4291	2325	18286	2000	60.09	67.34	0.05	Medium-quality	p__Bacillota_A	c__Clostridia	o__Christensenellales	f__CAG-74	g__Alectryocaccomicrobium	s__Alectryocaccomicrobium faecavium
HPI2.bin.141	MAG	234	2147727	11951	4551	45042	2017	48.23	85.92	0.76	Medium-quality	p__Bacteroidota	c__Bacteroidia	o__Bacteroidales	f__Marinifilaceae	g__Odoribacter	s__Odoribacter faecigallinarum
HPI2.bin.146	MAG	44	1843163	54208	21968	142634	5711	49.08	99.02	0.06	High-quality	p__Bacillota_A	c__Clostridia	o__Peptostreptococcales	f__Anaerovoracaceae	g__Avanaerovorax	s__Avanaerovorax sp944386595
HPI2.bin.152	MAG	278	1216427	4765	2518	20093	2003	53.74	67.64	1.08	Medium-quality	p__Bacillota_A	c__Clostridia	o__Oscillospirales	f__CAG-382	g__Woodwardibium	s__Woodwardibium sp900754535
HPI2.bin.162	MAG	308	2061693	8673	3039	30623	2006	52.25	73.22	3.75	Medium-quality	p__Bacillota_A	c__Clostridia	o__Lachnospirales	f__Lachnospiraceae	g__Mediterraneibacter	s__Mediterraneibacter sp944383745
HPI2.bin.166	MAG	227	1838926	10893	3756	35439	2016	53.02	62.27	1.57	Medium-quality	p__Bacteroidota	c__Bacteroidia	o__Bacteroidales	f__Bacteroidaceae	g__Prevotella	s__Prevotella sp944320195
HPI2.bin.168	MAG	362	1194285	3303	2197	16159	2002	61.27	75.58	2.31	Medium-quality	p__Synergistota	c__Synergistia	o__Synergistales	f__Synergistaceae	g__Caccocola	s__Caccocola faecigallinarum
HPI2.bin.176	MAG	167	1155589	9625	3299	36328	2024	41.31	87.08	2.23	Medium-quality	p__Bacillota_A	c__Clostridia	o__Peptostreptococcales	f__Anaerovoracaceae	g__Gallibacter	s__Gallibacter intestinalis
HPI2.bin.179	MAG	307	1295593	4483	2453	17945	2000	56.93	56.41	0.69	Medium-quality	p__Desulfobacterota	c__Desulfovibrionia	o__Desulfovibrionales	f__Desulfovibrionaceae	g__Desulfovibrio	s__Desulfovibrio faecigallinarum
HPI2.bin.18	MAG	296	1187009	4415	2362	14005	2019	62.16	67.98	2.05	Medium-quality	p__Bacillota_A	c__Clostridia	o__Oscillospirales	f__Oscillospiraceae	g__Faecousia	s__Faecousia sp944387625
HPI2.bin.194	MAG	162	1377666	11256	4053	48932	2036	55.35	61.84	1.61	Medium-quality	p__Bacteroidota	c__Bacteroidia	o__Bacteroidales	f__Bacteroidaceae	g__Alloprevotella	s__Alloprevotella sp000431275
HPI2.bin.196	MAG	301	1468481	5486	2590	27131	2009	64.61	64.07	0.43	Medium-quality	p__Desulfobacterota	c__Desulfovibrionia	o__Desulfovibrionales	f__Desulfovibrionaceae	g__Desulfovibrio	s__Desulfovibrio sp900556755
HPI2.bin.19	MAG	327	1827077	6887	2783	98908	2002	63.64	73.11	4.17	Medium-quality	p__Verrucomicrobiota	c__Verrucomicrobiae	o__Verrucomicrobiales	f__Akkermansiaceae	g__Akkermansia	s__Akkermansia intestinigallinarum
HPI2.bin.200	MAG	241	1166671	5221	2649	29441	2016	52.94	67.29	2.03	Medium-quality	p__Bacillota_A	c__Clostridia	o__Lachnospirales	f__Lachnospiraceae	g__Mediterraneibacter	s__Mediterraneibacter guildfordensis
HPI2.bin.206	MAG	298	1240876	4603	2417	17693	2008	58.64	52.28	0.3	Medium-quality	p__Bacillota_A	c__Clostridia	o__Lachnospirales	f__Lachnospiraceae	g__Lachnoclostridium_B	s__Lachnoclostridium_B massiliensis_A
HPI2.bin.214	MAG	47	909659	26518	12531	51326	2376	41.91	84.98	1.52	Medium-quality	p__Pseudomonadota	c__Alphaproteobacteria	o__Rs-D84	f__Rs-D84	g__Enterousia	s__Enterousia sp944389595
HPI2.bin.25	MAG	309	1888026	7720	3158	34669	2005	59.3	88.5	0.11	Medium-quality	p__Bacillota_A	c__Clostridia	o__Christensenellales	f__CAG-138	g__Pelethousia	s__Pelethousia gallinarum
HPI2.bin.27	MAG	343	2181164	7782	3274	30775	2012	49.4	81.14	1.95	Medium-quality	p__Bacteroidota	c__Bacteroidia	o__Bacteroidales	f__Barnesiellaceae	g__Barnesiella	s__Barnesiella sp944320015
HPI2.bin.29	MAG	176	1655622	13408	4502	47858	2024	32.14	84.26	0.11	Medium-quality	p__Bacillota_C	c__Negativicutes	o__Selenomonadales	f__Selenomonadaceae	g__Megamonas	s__Megamonas funiformis
HPI2.bin.40	MAG	410	2407661	6893	3118	30409	2006	47.93	79.23	3.16	Medium-quality	p__Bacteroidota	c__Bacteroidia	o__Bacteroidales	f__Tannerellaceae	g__Parabacteroides	s__Parabacteroides sp944323815
HPI2.bin.48	MAG	28	1685041	127117	35757	190643	2728	59.24	62.14	1.57	Medium-quality	p__Bacteroidota	c__Bacteroidia	o__Bacteroidales	f__Bacteroidaceae	g__Alloprevotella	s__
HPI2.bin.56	MAG	210	1855583	12020	4357	41401	2054	47.95	97.6	1.07	High-quality	p__Bacteroidota	c__Bacteroidia	o__Bacteroidales	f__Muribaculaceae	g__Limisoma	s__Limisoma intestinavium
HPI2.bin.61	MAG	357	1670587	5130	2677	21071	2008	53.39	78.88	2.23	Medium-quality	p__Bacillota_A	c__Clostridia	o__Lachnospirales	f__Lachnospiraceae	g__Copromonas	s__Copromonas avistercoris
HPI2.bin.70	MAG	262	1268082	5444	2679	18992	2039	48.65	73.18	0.98	Medium-quality	p__Bacillota_A	c__Clostridia	o__Oscillospirales	f__Acutalibacteraceae	g__UBA737	s__UBA737 sp944376655
HPI2.bin.71	MAG	144	1805958	19315	6461	52661	2062	60.07	56.22	0.17	Medium-quality	p__Bacteroidota	c__Bacteroidia	o__Bacteroidales	f__Bacteroidaceae	g__Prevotella	s__Prevotella sp944320235
HPI2.bin.72	MAG	239	1771953	9369	3759	36128	2003	46.66	75.45	1.48	Medium-quality	p__Spirochaetota	c__Spirochaetia	o__Sphaerochaetales	f__Sphaerochaetaceae	g__Ornithospirochaeta	s__Ornithospirochaeta stercorigallinarum
HPI2.bin.81	MAG	259	2181609	11161	4136	53014	2000	59.64	78.09	0.36	Medium-quality	p__Bacteroidota	c__Bacteroidia	o__Bacteroidales	f__Bacteroidaceae	g__UBA1794	s__UBA1794 sp944320955
HPI2.bin.97	MAG	297	1949368	8148	3307	39360	2038	58.31	79.86	2.74	Medium-quality	p__Bacillota_A	c__Clostridia	o__Oscillospirales	f__Oscillospiraceae	g__Limivicinus	s__Limivicinus faecipullorum
HPI3.bin.11	MAG	348	2404061	9123	3456	67780	2032	73.55	91.09	0.89	High-quality	p__Actinomycetota	c__Acidimicrobiia	o__IMCC26256	f__JADLDD01	g__JADLDD01	s__JADLDD01 sp020846855
HPI3.bin.17	MAG	237	1774384	8989	3913	44167	2005	55.33	75.85	0.95	Medium-quality	p__Bacillota_A	c__Clostridia	o__Lachnospirales	f__Lachnospiraceae	g__UBA1066	s__
HPI3.bin.18	MAG	57	2220490	70525	23440	211976	2121	66.25	100	0.65	High-quality	p__Actinomycetota	c__Coriobacteriia	o__Coriobacteriales	f__Atopobiaceae	g__UBA1367	s__UBA1367 sp002305995
HPI3.bin.22	MAG	139	1390137	13917	4603	53351	2222	42.23	76.86	0.83	Medium-quality	p__Bacillota	c__Bacilli	o__Lactobacillales	f__Lactobacillaceae	g__Ligilactobacillus	s__Ligilactobacillus agilis
HPI3.bin.24	MAG	426	2703845	8252	2853	44935	2000	70.17	96.21	2.13	High-quality	p__Actinomycetota	c__Actinomycetia	o__Propionibacteriales	f__Propionibacteriaceae	g__Propionicimonas	s__
HPI3.bin.29	MAG	292	2245342	10606	3651	48165	2070	35.71	79.66	1.3	Medium-quality	p__Bacillota	c__Bacilli	o__Lactobacillales	f__Enterococcaceae	g__Enterococcus_E	s__Enterococcus_E cecorum_A
HPI3.bin.34	MAG	95	802230	10807	4132	41238	2023	54.75	53.95	0.1	Medium-quality	p__Actinomycetota	c__Actinomycetia	o__Actinomycetales	f__Bifidobacteriaceae	g__Aeriscardovia	s__Aeriscardovia aeriphila
HPI3.bin.54	MAG	139	3354043	42471	10544	146592	2124	60.12	99.91	0.41	High-quality	p__Chloroflexota	c__Chloroflexia	o__Thermomicrobiales	f__UBA6265	g__JAHBVL01	s__
HPI3.bin.58	MAG	274	1246134	4885	2740	21527	2009	61.06	66.85	0.99	Medium-quality	p__Actinomycetota	c__Actinomycetia	o__Actinomycetales	f__Bifidobacteriaceae	g__Bifidobacterium	s__Bifidobacterium thermophilum
HPI3.bin.9	MAG	754	2689896	3648	2298	13333	2001	64.05	59.14	0.91	Medium-quality	p__Chloroflexota	c__Anaerolineae	o__JAAEKA01	f__JAAEKA01	g__JANWYQ01	s__
HPI4.bin.105	MAG	234	1681287	8789	3729	36766	2004	51.77	59.67	0.7	Medium-quality	p__Bacteroidota	c__Bacteroidia	o__Bacteroidales	f__Tannerellaceae	g__Parabacteroides	s__Parabacteroides sp944325345
HPI4.bin.106	MAG	263	1525276	7036	2851	27399	2016	46.93	88.95	1.31	Medium-quality	p__Bacillota_A	c__Clostridia	o__Oscillospirales	f__Ruminococcaceae	g__RGIG3102	s__RGIG3102 sp944386045
HPI4.bin.111	MAG	215	2369341	15506	5153	59730	2031	63.26	94.45	0.97	High-quality	p__Desulfobacterota	c__Desulfovibrionia	o__Desulfovibrionales	f__Desulfovibrionaceae	g__Desulfovibrio	s__Desulfovibrio sp900556755
HPI4.bin.114	MAG	202	2378907	17882	4961	104499	2009	34.43	99.43	1.35	High-quality	p__Bacillota	c__Bacilli	o__Haloplasmatales	f__Turicibacteraceae	g__Turicibacter	s__Turicibacter bilis
HPI4.bin.124	MAG	301	1350499	5242	2454	25732	2007	50.7	68.5	1.49	Medium-quality	p__Bacillota_A	c__Clostridia	o__Oscillospirales	f__Acutalibacteraceae	g__Fimenecus	s__Fimenecus excrementavium
HPI4.bin.140	MAG	245	2162974	10959	4259	42347	2107	54.74	67.92	2.83	Medium-quality	p__Bacteroidota	c__Bacteroidia	o__Bacteroidales	f__Bacteroidaceae	g__Mediterranea	s__Mediterranea intestinipullorum
HPI4.bin.149	MAG	216	690396	3288	2148	9071	2004	48.94	60.94	1.05	Medium-quality	p__Elusimicrobiota	c__Elusimicrobia	o__Elusimicrobiales	f__Elusimicrobiaceae	g__UBA1436	s__UBA1436 sp944324655
HPI4.bin.157	MAG	355	1452456	4446	2390	20332	2001	63.33	66.37	0.71	Medium-quality	p__Bacillota_A	c__Clostridia	o__Oscillospirales	f__Oscillospiraceae	g__Avoscillospira	s__Avoscillospira stercorigallinarum
HPI4.bin.166	MAG	342	1321623	4213	2326	29307	2000	63.09	66.99	2.31	Medium-quality	p__Bacillota_A	c__Clostridia	o__Oscillospirales	f__Butyricicoccaceae	g__Agathobaculum	s__Agathobaculum sp944380945
HPI4.bin.169	MAG	40	612287	24490	7257	40073	2153	32.15	69.28	0.17	Medium-quality	p__Bacillota_A	c__Clostridia	o__TANB77	f__CAG-508	g__UMGS1754	s__
HPI4.bin.182	MAG	581	3248771	6941	2734	47879	2000	44.84	88.59	4	Medium-quality	p__Bacillota_A	c__Clostridia	o__Lachnospirales	f__Lachnospiraceae	g__Blautia	s__Blautia merdipullorum
HPI4.bin.20	MAG	62	1007880	24251	8413	89731	2003	57.85	55.52	0.61	Medium-quality	p__Bacteroidota	c__Bacteroidia	o__Bacteroidales	f__UBA932	g__Cryptobacteroides	s__Cryptobacteroides sp944325495
HPI4.bin.23	MAG	648	2853639	4940	2472	23683	2010	56.02	69.96	3.65	Medium-quality	p__Bacillota_A	c__Clostridia	o__Lachnospirales	f__Lachnospiraceae	g__Eisenbergiella	s__Eisenbergiella sp944380025
HPI4.bin.38	MAG	97	1631267	27673	6840	92711	2099	61.75	96.01	2.06	High-quality	p__Bacillota_A	c__Clostridia	o__Oscillospirales	f__Oscillospiraceae	g__Faecousia	s__Faecousia sp944387625
HPI4.bin.40	MAG	186	1361504	10171	3387	29998	2048	50.96	80.71	1.73	Medium-quality	p__Bacillota	c__Bacilli	o__Lactobacillales	f__Lactobacillaceae	g__Lactobacillus	s__
HPI4.bin.45	MAG	59	1332017	33700	13472	101173	2042	47.78	84.56	0.16	Medium-quality	p__Bacillota_A	c__Clostridia	o__Oscillospirales	f__Acutalibacteraceae	g__Fimenecus	s__Fimenecus sp944380765
HPI4.bin.47	MAG	76	2321059	64024	14156	151596	2001	38.48	85.19	0.48	Medium-quality	p__Bacteroidota	c__Bacteroidia	o__Bacteroidales	f__Bacteroidaceae	g__Phocaeicola	s__Phocaeicola gallistercoris
HPI4.bin.48	MAG	140	2724976	29399	10165	84886	2130	50.5	94.04	0.87	High-quality	p__Bacteroidota	c__Bacteroidia	o__Bacteroidales	f__Bacteroidaceae	g__Phocaeicola	s__Phocaeicola excrementigallinarum
HPI4.bin.52	MAG	106	2374257	34045	10133	91048	2083	52.18	86.4	0.19	Medium-quality	p__Bacteroidota	c__Bacteroidia	o__Bacteroidales	f__UBA932	g__Cryptobacteroides	s__Cryptobacteroides faecavium
HPI4.bin.61	MAG	357	1856811	6371	2596	28185	2007	55.81	65.28	2.02	Medium-quality	p__Bacillota_A	c__Clostridia	o__Lachnospirales	f__Lachnospiraceae	g__Merdisoma	s__Merdisoma sp944383645
HPI4.bin.62	MAG	288	1128784	4036	2302	18882	2014	47.76	56.34	1.12	Medium-quality	p__Bacillota_A	c__Clostridia	o__Oscillospirales	f__Acutalibacteraceae	g__UBA737	s__UBA737 sp944376655
HPI4.bin.69	MAG	251	1432722	6735	2806	25206	2014	43.13	79.53	0.25	Medium-quality	p__Bacillota	c__Bacilli	o__Lactobacillales	f__Lactobacillaceae	g__Limosilactobacillus	s__Limosilactobacillus faecipullorum
HPI4.bin.72	MAG	97	3208813	51308	15351	143898	2549	50.14	95.94	0.01	High-quality	p__Bacteroidota	c__Bacteroidia	o__Bacteroidales	f__Tannerellaceae	g__Parabacteroides	s__Parabacteroides intestinipullorum
HPI4.bin.75	MAG	325	1807704	6483	2999	24133	2029	64.5	82	1.5	Medium-quality	p__Bacillota_A	c__Clostridia	o__Oscillospirales	f__Ruminococcaceae	g__Gemmiger	s__Gemmiger excrementipullorum
HPI4.bin.80	MAG	332	2366647	9910	3302	49561	2000	53.89	89.72	1.99	Medium-quality	p__Bacillota_A	c__Clostridia	o__Lachnospirales	f__Lachnospiraceae	g__HGM12545	s__HGM12545 sp900761925
HPI4.bin.84	MAG	234	1131127	5277	2698	36217	2001	53.03	68.12	1.43	Medium-quality	p__Bacillota_A	c__Clostridia	o__Lachnospirales	f__Lachnospiraceae	g__Mediterraneibacter	s__Mediterraneibacter guildfordensis
HPI4.bin.88	MAG	243	1529187	8024	2984	29877	2003	32.24	71.62	1.82	Medium-quality	p__Bacillota_C	c__Negativicutes	o__Selenomonadales	f__Selenomonadaceae	g__Megamonas	s__Megamonas funiformis
HPI4.bin.91	MAG	329	1577885	5323	2654	30883	2001	60.13	73.67	2.14	Medium-quality	p__Bacillota_A	c__Clostridia	o__Oscillospirales	f__Ruminococcaceae	g__CALXEN01	s__CALXEN01 sp944387325
HPI4.bin.92	MAG	184	1469746	10052	3721	41420	2088	47.45	92.26	0.11	High-quality	p__Bacillota_A	c__Clostridia	o__Lachnospirales	f__Lachnospiraceae	g__Avilachnospira	s__Avilachnospira sp944381575
HPI4.bin.93	MAG	88	1678695	27698	8684	97149	2497	55.28	71.08	1.04	Medium-quality	p__Bacteroidota	c__Bacteroidia	o__Bacteroidales	f__Bacteroidaceae	g__Alloprevotella	s__Alloprevotella sp000431275
HPI4.bin.94	MAG	106	2505275	38954	11052	189993	2012	40.24	92.74	0.26	High-quality	p__Spirochaetota	c__Spirochaetia	o__Treponematales	f__Treponemataceae	g__Gallitreponema	s__Gallitreponema excrementavium
HPI5.bin.114	MAG	518	1977822	4004	2343	14107	2010	45.19	68.48	1.51	Medium-quality	p__Bacillota_A	c__Clostridia	o__Lachnospirales	f__Lachnospiraceae	g__Blautia	s__Blautia merdipullorum
HPI5.bin.122	MAG	620	2391747	4060	2336	16709	2000	56.17	71.88	2.56	Medium-quality	p__Bacillota_A	c__Clostridia	o__Lachnospirales	f__Lachnospiraceae	g__Eisenbergiella	s__Eisenbergiella sp944380025
HPI5.bin.124	MAG	290	1834408	8100	3002	27429	2014	41.84	84.39	1.84	Medium-quality	p__Bacillota_A	c__Clostridia	o__Oscillospirales	f__Acutalibacteraceae	g__UBA1081	s__UBA1081 sp944412445
HPI5.bin.126	MAG	472	1740547	3917	2315	13981	2000	62.81	64.52	2.16	Medium-quality	p__Bacillota_A	c__Clostridia	o__Oscillospirales	f__Ruminococcaceae	g__Fournierella	s__Fournierella pullicola
HPI5.bin.12	MAG	372	1774579	5316	2651	23097	2033	59.21	72.93	1.64	Medium-quality	p__Bacillota_A	c__Clostridia	o__Christensenellales	f__CAG-138	g__Pelethousia	s__Pelethousia gallinarum
HPI5.bin.131	MAG	85	1708983	28200	11352	81565	2641	59.16	96.36	1.81	High-quality	p__Bacteroidota	c__Bacteroidia	o__Bacteroidales	f__UBA932	g__Cryptobacteroides	s__Cryptobacteroides avistercoris
HPI5.bin.134	MAG	365	1967631	6422	2688	52989	2008	64.42	76.07	1.63	Medium-quality	p__Desulfobacterota	c__Desulfovibrionia	o__Desulfovibrionales	f__Desulfovibrionaceae	g__Desulfovibrio	s__Desulfovibrio sp900556755
HPI5.bin.136	MAG	354	1856734	6373	2727	24458	2003	55.74	60.35	0.92	Medium-quality	p__Bacillota_A	c__Clostridia	o__Lachnospirales	f__Lachnospiraceae	g__Merdisoma	s__Merdisoma sp944383645
HPI5.bin.138	MAG	264	2024396	10392	3786	31702	2032	48.38	79.81	2.42	Medium-quality	p__Bacteroidota	c__Bacteroidia	o__Bacteroidales	f__Marinifilaceae	g__Odoribacter	s__Odoribacter faecigallinarum
HPI5.bin.145	MAG	280	2034517	8854	3701	41971	2006	48.14	71.13	4.16	Medium-quality	p__Bacteroidota	c__Bacteroidia	o__Bacteroidales	f__Bacteroidaceae	g__Mediterranea	s__Mediterranea ndongoniae
HPI5.bin.149	MAG	277	1868742	7702	3555	29418	2026	51.35	79.86	0.37	Medium-quality	p__Bacteroidota	c__Bacteroidia	o__Bacteroidales	f__Bacteroidaceae	g__Prevotella	s__Prevotella avicola
HPI5.bin.154	MAG	120	1401564	15980	5486	60116	2026	34.85	94.59	0.11	High-quality	p__Bacillota	c__Bacilli	o__Lactobacillales	f__Lactobacillaceae	g__Ligilactobacillus	s__Ligilactobacillus excrementigallinarum
HPI5.bin.17	MAG	27	2329626	103636	49977	305712	2334	58.86	87.85	0.02	Medium-quality	p__Bacteroidota	c__Bacteroidia	o__Bacteroidales	f__Bacteroidaceae	g__UBA1794	s__UBA1794 sp944320955
HPI5.bin.27	MAG	300	2214669	9743	3612	43936	2029	44.73	75.92	2.16	Medium-quality	p__Bacteroidota	c__Bacteroidia	o__Bacteroidales	f__Bacteroidaceae	g__Phocaeicola	s__Phocaeicola sp002161765
HPI5.bin.28	MAG	362	2109189	7080	2742	38473	2032	50.56	74.23	2.46	Medium-quality	p__Bacteroidota	c__Bacteroidia	o__Bacteroidales	f__UBA932	g__Cryptobacteroides	s__Cryptobacteroides sp944322815
HPI5.bin.3	MAG	155	1652126	15646	5001	58949	2074	46.86	99.46	1.32	High-quality	p__Bacillota_A	c__Clostridia	o__Oscillospirales	f__Ruminococcaceae	g__RGIG3102	s__RGIG3102 sp944386045
HPI5.bin.40	MAG	406	2627324	8365	3156	32861	2014	52.74	82.77	3.74	Medium-quality	p__Bacteroidota	c__Bacteroidia	o__Bacteroidales	f__Bacteroidaceae	g__Paraprevotella	s__Paraprevotella sp944321565
HPI5.bin.43	MAG	337	2187842	8279	3236	32107	2010	52.39	79.87	4.59	Medium-quality	p__Bacillota_A	c__Clostridia	o__Lachnospirales	f__Lachnospiraceae	g__Mediterraneibacter	s__Mediterraneibacter tabaqchaliae
HPI5.bin.57	MAG	22	1184457	86680	30898	231514	2304	27.65	93.25	0.39	High-quality	p__Bacillota	c__Bacilli	o__RF39	f__UBA660	g__UBA5578	s__UBA5578 sp944350495
HPI5.bin.5	MAG	313	2356866	9113	3498	56258	2009	47.29	70.47	0.87	Medium-quality	p__Bacteroidota	c__Bacteroidia	o__Bacteroidales	f__Bacteroidaceae	g__Phocaeicola	s__Phocaeicola salanitronis
HPI5.bin.63	MAG	242	1238319	5467	2762	23754	2013	50.12	69.27	0.93	Medium-quality	p__Bacillota_C	c__Negativicutes	o__Acidaminococcales	f__Acidaminococcaceae	g__CAG-266	s__CAG-266 sp944390935
HPI5.bin.64	MAG	123	1329907	14404	5527	45000	2280	51.61	58.13	0.05	Medium-quality	p__Bacteroidota	c__Bacteroidia	o__Bacteroidales	f__Bacteroidaceae	g__UBA6398	s__UBA6398 sp900550635
HPI5.bin.77	MAG	28	2106728	166810	48995	307168	2059	45.11	86.24	0.1	Medium-quality	p__Bacteroidota	c__Bacteroidia	o__Bacteroidales	f__Muribaculaceae	g__Limisoma	s__Limisoma faecipullorum
HPI5.bin.79	MAG	358	1667352	5036	2564	25336	2000	55.48	77.74	0.88	Medium-quality	p__Bacillota_A	c__Clostridia	o__Oscillospirales	f__Acutalibacteraceae	g__Fimenecus	s__Fimenecus sp944384995
HPI5.bin.83	MAG	93	2128145	38319	10306	121127	2025	53.1	76.36	0.4	Medium-quality	p__Bacteroidota	c__Bacteroidia	o__Bacteroidales	f__Bacteroidaceae	g__Prevotella	s__Prevotella sp944321295
HPI5.bin.92	MAG	403	1820243	5031	2625	17352	2008	48.78	65.94	1.51	Medium-quality	p__Bacteroidota	c__Bacteroidia	o__Bacteroidales	f__Tannerellaceae	g__Parabacteroides	s__Parabacteroides sp944323815
HPI5.bin.96	MAG	236	875007	3996	2326	10535	2004	54.34	50.28	0.02	Medium-quality	p__Bacillota_A	c__Clostridia	o__Oscillospirales	f__CAG-382	g__Woodwardibium	s__Woodwardibium sp900754535
HPI5.bin.9	MAG	328	1022528	3117	2150	11192	2011	61.14	51.21	0.1	Medium-quality	p__Synergistota	c__Synergistia	o__Synergistales	f__Synergistaceae	g__Caccocola	s__Caccocola faecigallinarum
HPI6.bin.16	MAG	248	1568160	8020	3080	34488	2002	42.37	83.48	2.47	Medium-quality	p__Bacillota	c__Bacilli	o__Lactobacillales	f__Lactobacillaceae	g__Ligilactobacillus	s__Ligilactobacillus agilis
HPI6.bin.18	MAG	212	1592894	10655	3310	62604	2019	36.71	77.29	0.29	Medium-quality	p__Bacillota	c__Bacilli	o__Lactobacillales	f__Enterococcaceae	g__Enterococcus_E	s__Enterococcus_E cecorum
HPI6.bin.2	MAG	330	1413964	4726	2406	17722	2000	39.64	62.28	0.06	Medium-quality	p__Bacillota_A	c__Clostridia	o__Lachnospirales	f__Lachnospiraceae	g__CAG-303	s__
HPI7.bin.104	MAG	354	1750456	5444	2573	25415	2003	26.17	75.86	4.06	Medium-quality	p__Bacillota_A	c__Clostridia	o__Peptostreptococcales	f__Peptostreptococcaceae	g__Romboutsia	s__Romboutsia sp904418825
HPI7.bin.112	MAG	246	1048722	4516	2514	19809	2012	56.31	58.19	0.37	Medium-quality	p__Bacillota_A	c__Clostridia	o__Oscillospirales	f__QAKW01	g__QAKW01	s__QAKW01 sp944387895
HPI7.bin.122	MAG	228	1003807	4829	2517	15011	2000	47.82	60.69	0.1	Medium-quality	p__Bacillota_A	c__Clostridia	o__Lachnospirales	f__Lachnospiraceae	g__Avilachnospira	s__Avilachnospira sp944381575
HPI7.bin.125	MAG	232	1663911	9822	3343	44812	2021	56.03	74.71	3.26	Medium-quality	p__Bacillota_A	c__Clostridia	o__Oscillospirales	f__Oscillospiraceae	g__Faecousia	s__Faecousia faecipullorum
HPI7.bin.134	MAG	289	1474271	5549	2741	27776	2010	48.99	70.18	0.52	Medium-quality	p__Bacillota_A	c__Clostridia	o__Oscillospirales	f__Ruminococcaceae	g__UBA866	s__
HPI7.bin.138	MAG	304	1808522	7419	3197	23361	2004	55.55	79.97	2.42	Medium-quality	p__Bacillota	c__Bacilli	o__Erysipelotrichales	f__Erysipelotrichaceae	g__Merdibacter	s__Merdibacter merdipullorum
HPI7.bin.140	MAG	436	2345888	6313	2879	23811	2015	61.47	79.22	0.97	Medium-quality	p__Desulfobacterota	c__Desulfovibrionia	o__Desulfovibrionales	f__Desulfovibrionaceae	g__Desulfovibrio	s__Desulfovibrio intestinigallinarum
HPI7.bin.149	MAG	202	752396	3905	2256	11248	2002	47.39	56.84	1.13	Medium-quality	p__Bacillota_C	c__Negativicutes	o__Acidaminococcales	f__Acidaminococcaceae	g__CAG-266	s__CAG-266 sp000436095
HPI7.bin.152	MAG	66	1679304	38914	11511	120978	2038	57.92	95.86	0.22	High-quality	p__Bacteroidota	c__Bacteroidia	o__Bacteroidales	f__UBA932	g__Cryptobacteroides	s__Cryptobacteroides pullicola
HPI7.bin.153	MAG	219	1918384	11737	4334	32281	2081	48.19	87.55	1.31	Medium-quality	p__Bacteroidota	c__Bacteroidia	o__Bacteroidales	f__Muribaculaceae	g__Limisoma	s__Limisoma intestinavium
HPI7.bin.157	MAG	218	2205457	14074	4742	59991	2003	52.1	82.64	3.05	Medium-quality	p__Bacillota_A	c__Clostridia	o__Lachnospirales	f__Lachnospiraceae	g__Mediterraneibacter	s__Mediterraneibacter sp944383745
HPI7.bin.159	MAG	49	1147585	37349	11729	145124	2127	54.11	50.67	0.08	Medium-quality	p__Bacteroidota	c__Bacteroidia	o__Bacteroidales	f__Bacteroidaceae	g__Alloprevotella	s__Alloprevotella sp000431275
HPI7.bin.15	MAG	46	1792118	55536	21553	138353	2677	55.32	76.76	0.01	Medium-quality	p__Bacillota_A	c__Clostridia	o__Oscillospirales	f__Butyricicoccaceae	g__Agathobaculum	s__Agathobaculum sp944384725
HPI7.bin.167	MAG	284	1690802	7363	2926	31599	2010	55.87	56.96	0.59	Medium-quality	p__Bacillota_A	c__Clostridia	o__Lachnospirales	f__Lachnospiraceae	g__Merdisoma	s__Merdisoma sp944383645
HPI7.bin.16	MAG	235	1043618	4882	2576	15362	2007	53.65	71.19	1.17	Medium-quality	p__Elusimicrobiota	c__Elusimicrobia	o__Elusimicrobiales	f__Elusimicrobiaceae	g__Avelusimicrobium	s__Avelusimicrobium excrementipullorum
HPI7.bin.173	MAG	24	2438331	180053	52822	240006	15353	57.29	86.65	0.4	Medium-quality	p__Bacteroidota	c__Bacteroidia	o__Bacteroidales	f__Rikenellaceae	g__Alistipes	s__Alistipes merdipullorum
HPI7.bin.187	MAG	422	1758652	4605	2469	13516	2004	63.64	76.34	4.17	Medium-quality	p__Bacteroidota	c__Bacteroidia	o__Bacteroidales	f__Rikenellaceae	g__Alistipes	s__Alistipes excrementigallinarum
HPI7.bin.194	MAG	55	1270726	35608	10706	81163	3062	55.3	51.13	0.21	Medium-quality	p__Bacteroidota	c__Bacteroidia	o__Bacteroidales	f__Bacteroidaceae	g__Prevotella	s__Prevotella sp944321295
HPI7.bin.195	MAG	354	1278598	3744	2281	22816	2004	64	65.15	2.74	Medium-quality	p__Bacillota_A	c__Clostridia	o__Oscillospirales	f__Acutalibacteraceae	g__Acutalibacter	s__Acutalibacter pullistercoris
HPI7.bin.203	MAG	294	2282023	9994	3767	38338	2004	44.65	74.12	1.94	Medium-quality	p__Bacteroidota	c__Bacteroidia	o__Bacteroidales	f__Bacteroidaceae	g__Phocaeicola	s__Phocaeicola sp002161765
HPI7.bin.211	MAG	304	1865934	7150	3164	65501	2053	59.28	72.52	0.92	Medium-quality	p__Bacillota_A	c__Clostridia	o__Christensenellales	f__CAG-138	g__Pelethousia	s__Pelethousia gallinarum
HPI7.bin.218	MAG	24	271048	13320	6369	29029	3801	44.66	58.45	0.26	Medium-quality	p__Patescibacteria	c__Saccharimonadia	o__Saccharimonadales	f__Nanosyncoccaceae	g__UBA2834	s__
HPI7.bin.219	MAG	229	2886446	17301	6075	54125	2071	51.78	85.62	2.36	Medium-quality	p__Bacteroidota	c__Bacteroidia	o__Bacteroidales	f__Bacteroidaceae	g__Phocaeicola_A	s__Phocaeicola_A sp003489705
HPI7.bin.27	MAG	335	1599119	5543	2572	18636	2001	64.96	65.81	1.86	Medium-quality	p__Bacillota_A	c__Clostridia	o__Oscillospirales	f__Ruminococcaceae	g__Gemmiger	s__Gemmiger excrementipullorum
HPI7.bin.28	MAG	232	1517820	8002	3125	29553	2074	50.95	61.16	0.39	Medium-quality	p__Bacteroidota	c__Bacteroidia	o__Bacteroidales	f__Bacteroidaceae	g__UBA6398	s__UBA6398 sp900550635
HPI7.bin.35	MAG	279	1608298	6549	3256	21860	2043	52.99	53.31	0.05	Medium-quality	p__Bacteroidota	c__Bacteroidia	o__Bacteroidales	f__Bacteroidaceae	g__Prevotella	s__Prevotella lascolaii
HPI7.bin.36	MAG	85	2781133	59186	14630	225013	2050	56.66	88.06	0.86	Medium-quality	p__Bacteroidota	c__Bacteroidia	o__Bacteroidales	f__Paludibacteraceae	g__QVMH01	s__QVMH01 sp944321745
HPI7.bin.41	MAG	86	468291	5683	3310	14582	2141	48.47	57.53	0.98	Medium-quality	p__Patescibacteria	c__Saccharimonadia	o__Saccharimonadales	f__Nanoperiomorbaceae	g__Nanoperiomorbus	s__
HPI7.bin.4	MAG	395	1489155	3948	2331	16888	2001	40.16	54.36	0.39	Medium-quality	p__Spirochaetota	c__Spirochaetia	o__Treponematales	f__Treponemataceae	g__Gallitreponema	s__Gallitreponema excrementavium
HPI7.bin.50	MAG	59	2082081	58364	16358	270669	2193	57.3	93.59	0.62	High-quality	p__Spirochaetota	c__Spirochaetia	o__Sphaerochaetales	f__Sphaerochaetaceae	g__Bullifex	s__Bullifex sp944388965
HPI7.bin.55	MAG	34	2139332	92713	29697	273146	6140	51.53	97.79	0.09	High-quality	p__Bacteroidota	c__Bacteroidia	o__Bacteroidales	f__UBA932	g__Cryptobacteroides	s__Cryptobacteroides gallistercoris
HPI7.bin.59	MAG	443	1738449	4182	2328	14162	2000	65.21	76.09	4.36	Medium-quality	p__Bacillota_A	c__Clostridia	o__Oscillospirales	f__Oscillospiraceae	g__Dysosmobacter	s__Dysosmobacter sp944382995
HPI7.bin.5	MAG	58	775941	20298	7014	42752	2270	44.02	78.73	0.05	Medium-quality	p__Pseudomonadota	c__Alphaproteobacteria	o__Rs-D84	f__Rs-D84	g__Enterousia	s__Enterousia excrementavium
HPI7.bin.65	MAG	82	1905242	33770	10754	186371	2051	49.79	86.09	0.09	Medium-quality	p__Bacteroidota	c__Bacteroidia	o__Bacteroidales	f__UBA932	g__Cryptobacteroides	s__Cryptobacteroides faecigallinarum
HPI7.bin.66	MAG	157	1164015	9416	3413	46693	2038	41.36	88.63	2.61	Medium-quality	p__Bacillota_A	c__Clostridia	o__Peptostreptococcales	f__Anaerovoracaceae	g__Gallibacter	s__Gallibacter intestinalis
HPI7.bin.67	MAG	292	1666974	6704	2948	20545	2032	58.51	68.71	2.29	Medium-quality	p__Bacillota_A	c__Clostridia	o__Oscillospirales	f__Oscillospiraceae	g__Limivicinus	s__Limivicinus faecipullorum
HPI7.bin.71	MAG	378	1666295	4925	2454	23376	2009	60.12	72.7	1.78	Medium-quality	p__Bacillota_A	c__Clostridia	o__Oscillospirales	f__Ruminococcaceae	g__CALXEN01	s__CALXEN01 sp944387325
HPI7.bin.74	MAG	208	761281	3729	2284	16210	2017	50.59	62.33	0.31	Medium-quality	p__Bacillota_A	c__Clostridia	o__Oscillospirales	f__Acutalibacteraceae	g__Fimenecus	s__Fimenecus excrementavium
HPI7.bin.75	MAG	122	2070908	27956	8857	60565	2062	55.26	80.6	0.11	Medium-quality	p__Bacteroidota	c__Bacteroidia	o__Bacteroidales	f__UBA932	g__Cryptobacteroides	s__Cryptobacteroides merdigallinarum
HPI7.bin.7	MAG	307	1321538	4559	2431	25632	2003	61.16	72.01	3.84	Medium-quality	p__Bacteroidota	c__Bacteroidia	o__Bacteroidales	f__Rikenellaceae	g__Tidjanibacter	s__Tidjanibacter faecipullorum
HPI7.bin.89	MAG	142	2727597	30199	8898	133705	2037	64.66	94.99	1.43	High-quality	p__Desulfobacterota	c__Desulfovibrionia	o__Desulfovibrionales	f__Desulfovibrionaceae	g__Desulfovibrio	s__Desulfovibrio gallistercoris
HPI7.bin.91	MAG	163	2101270	17969	6116	53773	2165	51.09	69.19	0.07	Medium-quality	p__Bacteroidota	c__Bacteroidia	o__Bacteroidales	f__Tannerellaceae	g__Parabacteroides	s__Parabacteroides sp944325345
HPI7.bin.94	MAG	224	2269285	14098	4892	62424	2053	50.39	82.23	1.55	Medium-quality	p__Bacillota_A	c__Clostridia	o__Oscillospirales	f__Ruminococcaceae	g__Anaerofilum	s__
HPI8.bin.11	MAG	112	1312831	18290	5133	64272	2115	42.57	83.28	0.34	Medium-quality	p__Bacillota	c__Bacilli	o__Lactobacillales	f__Lactobacillaceae	g__Ligilactobacillus	s__Ligilactobacillus saerimneri
HPI8.bin.19	MAG	441	2167184	5627	2628	27894	2001	71.65	86.97	2.38	Medium-quality	p__Actinomycetota	c__Actinomycetia	o__Actinomycetales	f__Actinomycetaceae	g__UBA1383	s__UBA1383 sp002304945
HPI8.bin.1	MAG	135	907009	7823	3770	23712	2291	51.43	70.77	2.18	Medium-quality	p__Bacillota	c__Bacilli	o__Lactobacillales	f__Lactobacillaceae	g__Ligilactobacillus	s__Ligilactobacillus avistercoris
HPI8.bin.21	MAG	400	2260583	7242	2842	30611	2010	63.78	84.06	1.87	Medium-quality	p__Actinomycetota	c__Actinomycetia	o__Actinomycetales	f__Micrococcaceae	g__Kocuria	s__
HPI8.bin.41	MAG	115	823214	8288	3361	47413	2083	52.91	51.87	0.09	Medium-quality	p__Bacillota	c__Bacilli	o__Lactobacillales	f__Lactobacillaceae	g__Limosilactobacillus	s__Limosilactobacillus ingluviei
HPI8.bin.45	MAG	191	1283567	7792	3460	34191	2058	46.44	63.52	1.7	Medium-quality	p__Bacillota	c__Bacilli	o__Lactobacillales	f__Lactobacillaceae	g__Limosilactobacillus	s__Limosilactobacillus sp012843675
HPI8.bin.47	MAG	617	2420742	3984	2421	23907	2000	61.29	71.47	1.69	Medium-quality	p__Chloroflexota	c__Anaerolineae	o__Promineofilales	f__Promineofilaceae	g__Promineofilum	s__
HPI8.bin.4	MAG	267	1280180	5388	2661	22739	2012	61.16	70.6	1.18	Medium-quality	p__Actinomycetota	c__Actinomycetia	o__Actinomycetales	f__Bifidobacteriaceae	g__Bifidobacterium	s__Bifidobacterium thermophilum
HPI8.bin.53	MAG	102	2024969	33963	9291	82786	2061	60.6	91.1	0.17	High-quality	p__Actinomycetota	c__Actinomycetia	o__Actinomycetales	f__Micrococcaceae	g__Rothia	s__Rothia avicola
HPI8.bin.69	MAG	113	1476572	17722	5548	72218	2626	47.47	82.01	1.56	Medium-quality	p__Bacillota	c__Bacilli	o__Lactobacillales	f__Lactobacillaceae	g__Limosilactobacillus	s__Limosilactobacillus mucosae
HPI8.bin.75	MAG	66	2104120	52546	14784	178703	3558	46.38	94.47	0.05	High-quality	p__Bacillota	c__Bacilli	o__Lactobacillales	f__Lactobacillaceae	g__Levilactobacillus	s__Levilactobacillus brevis
HPI8.bin.88	MAG	19	881439	65385	33474	122022	7663	35.22	54.15	0.01	Medium-quality	p__Bacillota	c__Bacilli	o__Lactobacillales	f__Lactobacillaceae	g__Ligilactobacillus	s__Ligilactobacillus excrementigallinarum
HPII1.bin.22	MAG	105	758121	7782	4233	20599	2110	55.19	56.58	0.04	Medium-quality	p__Actinomycetota	c__Actinomycetia	o__Actinomycetales	f__Bifidobacteriaceae	g__Aeriscardovia	s__Aeriscardovia aeriphila
HPII2.bin.21	MAG	338	1349927	4279	2330	16658	2000	26.81	58.4	0.12	Medium-quality	p__Bacillota_A	c__Clostridia	o__Peptostreptococcales	f__Peptostreptococcaceae	g__Romboutsia	s__Romboutsia sp904418825
HPII2.bin.25	MAG	62	1539451	34831	12948	102385	2400	45.27	84.67	0.4	Medium-quality	p__Bacillota	c__Bacilli	o__Lactobacillales	f__Lactobacillaceae	g__Limosilactobacillus	s__
HPII3.bin.18	MAG	42	1629107	61519	20918	130510	2094	50.07	82.54	0.24	Medium-quality	p__Bacillota	c__Bacilli	o__Lactobacillales	f__Lactobacillaceae	g__Limosilactobacillus	s__Limosilactobacillus oris
HPII3.bin.40	MAG	220	1943264	11023	4065	76062	2000	52.16	59.03	0.11	Medium-quality	p__Bacteroidota	c__Bacteroidia	o__Bacteroidales	f__Bacteroidaceae	g__Prevotella	s__Prevotella lascolaii
HPII3.bin.44	MAG	91	2074352	35780	10431	124759	2187	49.57	99.89	0.46	High-quality	p__Bacteroidota	c__Bacteroidia	o__Bacteroidales	f__UBA932	g__Merdivivens	s__Merdivivens faecigallinarum
HPII3.bin.49	MAG	136	1855646	22079	5651	95308	2006	50.25	84.28	0.1	Medium-quality	p__Bacillota_A	c__Clostridia	o__Lachnospirales	f__Lachnospiraceae	g__Merdimonas	s__Merdimonas massiliensis_A
HPII3.bin.50	MAG	301	1487524	5872	2531	18072	2008	65.34	75.27	1.17	Medium-quality	p__Actinomycetota	c__Actinomycetia	o__Actinomycetales	f__Bifidobacteriaceae	g__Bifidobacterium	s__Bifidobacterium pullorum_B
HPII3.bin.54	MAG	55	1347256	38742	10621	120273	2656	40.95	93.44	0.85	High-quality	p__Bacillota_A	c__Clostridia	o__Peptostreptococcales	f__Anaerovoracaceae	g__Gallibacter	s__Gallibacter intestinalis
HPII3.bin.57	MAG	159	1488266	12247	4531	90225	2058	42.1	81.26	1.92	Medium-quality	p__Bacillota	c__Bacilli	o__Lactobacillales	f__Lactobacillaceae	g__Ligilactobacillus	s__Ligilactobacillus agilis
HPII3.bin.65	MAG	93	1205781	18753	5260	96074	2066	34.97	94.22	1.06	High-quality	p__Bacillota	c__Bacilli	o__RF39	f__UBA660	g__Faecenecus	s__Faecenecus gallistercoris
HPII3.bin.67	MAG	145	1141537	10574	3454	78378	2060	51.72	69.33	0.63	Medium-quality	p__Bacillota	c__Bacilli	o__Lactobacillales	f__Lactobacillaceae	g__Limosilactobacillus	s__Limosilactobacillus ingluviei
HPII3.bin.71	MAG	116	782662	8489	3136	24275	2031	54.92	72.02	1.56	Medium-quality	p__Actinomycetota	c__Actinomycetia	o__Actinomycetales	f__Bifidobacteriaceae	g__Aeriscardovia	s__Aeriscardovia aeriphila
HPII3.bin.72	MAG	202	933034	4902	2615	20372	2010	39.33	71.95	0.99	Medium-quality	p__Bacillota	c__Bacilli	o__Erysipelotrichales	f__Erysipelotrichaceae	g__JAHHTG01	s__JAHHTG01 sp944326825
HPII3.bin.84	MAG	233	1948890	10356	3992	42928	2079	49.25	76.04	3.53	Medium-quality	p__Bacillota_A	c__Clostridia	o__Lachnospirales	f__Lachnospiraceae	g__Mediterraneibacter	s__Mediterraneibacter excrementipullorum
HPII3.bin.91	MAG	238	1503241	7496	3252	45446	2011	50.78	73.94	1.64	Medium-quality	p__Bacillota_A	c__Clostridia	o__Oscillospirales	f__Acutalibacteraceae	g__Fimenecus	s__Fimenecus excrementavium
HPII3.bin.92	MAG	191	1932993	16652	3919	110211	2003	34	91.95	0.87	High-quality	p__Bacillota	c__Bacilli	o__Lactobacillales	f__Lactobacillaceae	g__Lactobacillus	s__Lactobacillus johnsonii
HPII3.bin.9	MAG	114	1713903	24600	7629	64392	2094	59.69	68.5	2.78	Medium-quality	p__Bacillota_A	c__Clostridia	o__Oscillospirales	f__Ruminococcaceae	g__Gemmiger	s__Gemmiger sp900545545
HPII5.bin.11	MAG	48	1282315	95456	9926	122895	2134	67.33	56.75	0.4	Medium-quality	p__Actinomycetota	c__Coriobacteriia	o__Coriobacteriales	f__Atopobiaceae	g__UBA1367	s__
HPII5.bin.13	MAG	319	1685145	5981	2766	27989	2004	29.83	65.23	2.21	Medium-quality	p__Bacillota	c__Bacilli	o__Erysipelotrichales	f__Erysipelotrichaceae	g__Amedibacterium	s__
HPII5.bin.19	MAG	103	958823	11762	4487	76335	2882	52.31	57.29	0.26	Medium-quality	p__Bacillota	c__Bacilli	o__Lactobacillales	f__Lactobacillaceae	g__Limosilactobacillus	s__Limosilactobacillus ingluviei
HPII5.bin.20	MAG	146	938284	7771	3360	21304	2277	40.71	66.88	1.71	Medium-quality	p__Bacillota	c__Bacilli	o__Lactobacillales	f__Lactobacillaceae	g__Ligilactobacillus	s__Ligilactobacillus aviarius
HPII5.bin.32	MAG	137	1435910	15111	4501	62292	2103	47.8	63.15	0.22	Medium-quality	p__Bacillota_A	c__Clostridia	o__Oscillospirales	f__Ruminococcaceae	g__Fournierella	s__Fournierella sp944382775
HPII5.bin.40	MAG	302	3073532	14566	4799	96699	2003	34.29	90.19	0.72	High-quality	p__Bacillota_A	c__Clostridia	o__Lachnospirales	f__Lachnospiraceae	g__Scybalomonas	s__Scybalomonas excrementigallinarum
HPII5.bin.47	MAG	62	1704236	41335	15730	106950	3123	46.24	98.52	0.25	High-quality	p__Bacillota	c__Bacilli	o__Lactobacillales	f__Lactobacillaceae	g__Limosilactobacillus	s__Limosilactobacillus sp012843675
HPII6.bin.23	MAG	68	1309061	26410	9849	75715	3073	42.56	77	0.91	Medium-quality	p__Bacillota	c__Bacilli	o__Lactobacillales	f__Lactobacillaceae	g__Ligilactobacillus	s__Ligilactobacillus saerimneri
HPII6.bin.38	MAG	89	1326598	18697	6723	82350	2774	41.98	71.07	0.21	Medium-quality	p__Bacillota	c__Bacilli	o__Lactobacillales	f__Lactobacillaceae	g__Ligilactobacillus	s__Ligilactobacillus agilis
HPII7.bin.16	MAG	247	1591109	9448	3008	51119	2006	32.08	76.39	0.09	Medium-quality	p__Bacillota_C	c__Negativicutes	o__Selenomonadales	f__Selenomonadaceae	g__Megamonas	s__Megamonas funiformis
HPII7.bin.20	MAG	121	1248977	16069	4212	102122	2002	34.07	67.79	0.53	Medium-quality	p__Bacillota	c__Bacilli	o__Lactobacillales	f__Lactobacillaceae	g__Lactobacillus	s__Lactobacillus johnsonii
HPII7.bin.23	MAG	90	1023501	14870	5556	51466	2240	51.23	64.05	0.55	Medium-quality	p__Bacillota	c__Bacilli	o__Lactobacillales	f__Lactobacillaceae	g__Limosilactobacillus	s__Limosilactobacillus ingluviei
HPII7.bin.51	MAG	351	2053851	6910	2828	39470	2000	26.43	85.4	3.09	Medium-quality	p__Bacillota_A	c__Clostridia	o__Peptostreptococcales	f__Peptostreptococcaceae	g__Romboutsia	s__Romboutsia sp904418825
HPII8.bin.11	MAG	95	1400069	23739	6452	71537	2346	51.84	80.64	0.96	Medium-quality	p__Bacillota	c__Bacilli	o__Lactobacillales	f__Lactobacillaceae	g__Limosilactobacillus	s__Limosilactobacillus ingluviei
HPII8.bin.22	MAG	112	1252917	21641	4682	54477	2061	32.23	76.62	0.29	Medium-quality	p__Bacillota	c__Bacilli	o__Lactobacillales	f__Lactobacillaceae	g__Ligilactobacillus	s__Ligilactobacillus salivarius
HPII8.bin.44	MAG	206	1133629	6642	2995	25027	2034	38.08	75.67	0.24	Medium-quality	p__Campylobacterota	c__Campylobacteria	o__Campylobacterales	f__Helicobacteraceae	g__Helicobacter_G	s__Helicobacter_G avistercoris
HPIII1.bin.105	MAG	140	1994478	19574	6730	74379	2079	48	93.15	0.22	High-quality	p__Bacteroidota	c__Bacteroidia	o__Bacteroidales	f__Muribaculaceae	g__Limisoma	s__Limisoma intestinavium
HPIII1.bin.116	MAG	290	1094265	3902	2354	11193	2008	59.73	69.36	0.37	Medium-quality	p__Bacillota_A	c__Clostridia	o__Christensenellales	f__Borkfalkiaceae	g__Borkfalkia	s__Borkfalkia faecavium
HPIII1.bin.117	MAG	90	1984860	34298	11431	91732	2501	53.02	56.96	0.67	Medium-quality	p__Bacteroidota	c__Bacteroidia	o__Bacteroidales	f__Bacteroidaceae	g__Mediterranea	s__
HPIII1.bin.11	MAG	278	2485566	13245	4020	39856	2041	53.58	83.91	4.29	Medium-quality	p__Bacillota_A	c__Clostridia	o__Lachnospirales	f__Lachnospiraceae	g__HGM12545	s__HGM12545 sp900761925
HPIII1.bin.126	MAG	450	1928606	4698	2496	15850	2000	63.28	71.02	2.32	Medium-quality	p__Bacillota_A	c__Clostridia	o__Oscillospirales	f__Oscillospiraceae	g__Avoscillospira	s__Avoscillospira stercorigallinarum
HPIII1.bin.128	MAG	131	689852	6547	2926	18607	2030	45.68	69.47	0.31	Medium-quality	p__Pseudomonadota	c__Alphaproteobacteria	o__Rs-D84	f__Rs-D84	g__Enterousia	s__Enterousia sp944389345
HPIII1.bin.13	MAG	205	1895650	13170	4128	49656	2086	49.89	80.35	1.47	Medium-quality	p__Bacillota_A	c__Clostridia	o__Lachnospirales	f__Lachnospiraceae	g__Merdimonas	s__Merdimonas massiliensis_A
HPIII1.bin.143	MAG	238	1690973	10037	3338	52386	2005	64.74	66.7	2.03	Medium-quality	p__Desulfobacterota	c__Desulfovibrionia	o__Desulfovibrionales	f__Desulfovibrionaceae	g__Desulfovibrio	s__Desulfovibrio sp900556755
HPIII1.bin.148	MAG	335	1580225	5528	2661	21701	2000	55.6	71.11	3.15	Medium-quality	p__Bacillota_A	c__Clostridia	o__Oscillospirales	f__Acutalibacteraceae	g__Fimenecus	s__Fimenecus sp944384995
HPIII1.bin.149	MAG	174	2963149	26142	8354	134937	2029	64.28	99.9	1.39	High-quality	p__Desulfobacterota	c__Desulfovibrionia	o__Desulfovibrionales	f__Desulfovibrionaceae	g__Desulfovibrio	s__Desulfovibrio gallistercoris
HPIII1.bin.14	MAG	308	1769050	7110	2907	48736	2013	51.97	69.35	1.69	Medium-quality	p__Bacillota_A	c__Clostridia	o__Lachnospirales	f__Lachnospiraceae	g__Mediterraneibacter	s__Mediterraneibacter tabaqchaliae
HPIII1.bin.156	MAG	243	2539733	14097	4634	93657	2014	46.64	66.59	2.31	Medium-quality	p__Bacteroidota	c__Bacteroidia	o__Bacteroidales	f__Bacteroidaceae	g__Phocaeicola	s__Phocaeicola salanitronis
HPIII1.bin.160	MAG	162	1637436	13833	4693	70222	2012	55.1	72.28	2.79	Medium-quality	p__Bacteroidota	c__Bacteroidia	o__Bacteroidales	f__Bacteroidaceae	g__Alloprevotella	s__Alloprevotella sp000431275
HPIII1.bin.16	MAG	179	709885	4108	2326	20352	2016	47.18	59.91	0.02	Medium-quality	p__Bacillota_C	c__Negativicutes	o__Acidaminococcales	f__Acidaminococcaceae	g__CAG-266	s__CAG-266 sp000436095
HPIII1.bin.20	MAG	67	793111	14553	5961	46936	2126	43.76	87.69	1.4	Medium-quality	p__Pseudomonadota	c__Alphaproteobacteria	o__Rs-D84	f__Rs-D84	g__Enterousia	s__Enterousia avistercoris
HPIII1.bin.26	MAG	47	2627099	91226	24697	161403	5157	55.24	78.95	0.31	Medium-quality	p__Bacteroidota	c__Bacteroidia	o__Bacteroidales	f__Bacteroidaceae	g__Prevotella	s__Prevotella massiliensis
HPIII1.bin.27	MAG	201	2041602	15413	4577	54246	2041	45.33	59.04	0.44	Medium-quality	p__Bacteroidota	c__Bacteroidia	o__Bacteroidales	f__Bacteroidaceae	g__Phocaeicola	s__Phocaeicola intestinalis
HPIII1.bin.32	MAG	221	2195946	13294	4730	87488	2075	52.15	76.61	1.25	Medium-quality	p__Bacteroidota	c__Bacteroidia	o__Bacteroidales	f__Bacteroidaceae	g__Prevotella	s__Prevotella sp944320195
HPIII1.bin.35	MAG	101	2520097	51396	10713	265161	2000	40.15	94.51	0.3	High-quality	p__Spirochaetota	c__Spirochaetia	o__Treponematales	f__Treponemataceae	g__Gallitreponema	s__Gallitreponema excrementavium
HPIII1.bin.36	MAG	259	1389565	6670	2840	32283	2045	56.58	63.67	1.68	Medium-quality	p__Bacillota_B	c__Peptococcia	o__Peptococcales	f__Peptococcaceae	g__UMGS1590	s__UMGS1590 sp900552455
HPIII1.bin.37	MAG	61	2537691	53045	18836	143385	5150	51.98	77.4	0.23	Medium-quality	p__Bacteroidota	c__Bacteroidia	o__Bacteroidales	f__Bacteroidaceae	g__Prevotella	s__Prevotella sp900554545
HPIII1.bin.39	MAG	435	2005804	5089	2607	16581	2001	53.43	65.51	0.24	Medium-quality	p__Bacteroidota	c__Bacteroidia	o__Bacteroidales	f__Bacteroidaceae	g__Paraprevotella	s__Paraprevotella sp944321565
HPIII1.bin.41	MAG	372	1743282	5216	2687	24614	2013	59.43	83.74	1.01	Medium-quality	p__Bacillota_A	c__Clostridia	o__Christensenellales	f__CAG-138	g__Pelethousia	s__Pelethousia gallinarum
HPIII1.bin.44	MAG	280	1114561	4238	2487	16008	2006	47.45	54.82	0.92	Medium-quality	p__Bacillota_A	c__Clostridia	o__Oscillospirales	f__Acutalibacteraceae	g__Fimenecus	s__Fimenecus sp944380765
HPIII1.bin.4	MAG	21	1834230	121046	41244	274270	5920	55.12	95.73	0	High-quality	p__Bacteroidota	c__Bacteroidia	o__Bacteroidales	f__Rikenellaceae	g__Alistipes	s__Alistipes sp900550925
HPIII1.bin.65	MAG	156	2219931	20348	6744	70603	2254	53.35	89.32	0.04	Medium-quality	p__Bacteroidota	c__Bacteroidia	o__Bacteroidales	f__Bacteroidaceae	g__Avibacteroides	s__Avibacteroides avistercoris
HPIII1.bin.77	MAG	298	1690833	6887	2806	25241	2015	65.05	73.6	0.7	Medium-quality	p__Bacillota_A	c__Clostridia	o__Oscillospirales	f__Ruminococcaceae	g__Gemmiger	s__Gemmiger excrementipullorum
HPIII1.bin.82	MAG	288	1617839	6740	2872	28396	2009	56.22	81.29	4.32	Medium-quality	p__Bacillota_A	c__Clostridia	o__Oscillospirales	f__Oscillospiraceae	g__Faecousia	s__Faecousia faecipullorum
HPIII1.bin.87	MAG	245	964202	3995	2371	17648	2017	48.66	73.25	0.97	Medium-quality	p__Bacillota_A	c__Clostridia	o__Oscillospirales	f__Acutalibacteraceae	g__UBA737	s__UBA737 sp944376655
HPIII1.bin.92	MAG	301	1511420	6037	2620	21878	2002	59.52	69.96	0.62	Medium-quality	p__Bacillota_A	c__Clostridia	o__Oscillospirales	f__Acutalibacteraceae	g__Fimenecus	s__
HPIII1.bin.97	MAG	319	1237238	4136	2338	11892	2000	58.86	60.96	0.15	Medium-quality	p__Bacillota_A	c__Clostridia	o__Oscillospirales	f__Oscillospiraceae	g__Limivicinus	s__Limivicinus faecipullorum
HPIII1.bin.99	MAG	354	1987104	6590	2858	24268	2012	55.98	76.7	2.12	Medium-quality	p__Bacillota_A	c__Clostridia	o__Lachnospirales	f__Lachnospiraceae	g__Merdisoma	s__Merdisoma sp944383645
HPIII1.bin.9	MAG	389	3359506	13543	3647	101372	2003	55.86	90.58	1.11	High-quality	p__Bacillota_A	c__Clostridia	o__Lachnospirales	f__Lachnospiraceae	g__Eisenbergiella	s__Eisenbergiella sp944380025
HPIII2.bin.12	MAG	329	1467077	4891	2637	17838	2043	49.36	65.64	1.2	Medium-quality	p__Bacillota_A	c__Clostridia	o__Lachnospirales	f__Lachnospiraceae	g__Mediterraneibacter	s__Mediterraneibacter excrementipullorum
HPIII2.bin.25	MAG	95	641124	7746	3299	42706	2056	55.51	62	0.55	Medium-quality	p__Actinomycetota	c__Actinomycetia	o__Actinomycetales	f__Bifidobacteriaceae	g__Aeriscardovia	s__Aeriscardovia aeriphila
HPIII2.bin.31	MAG	391	2104391	6462	2790	22751	2007	61.31	78.87	4.62	Medium-quality	p__Bacillota_A	c__Clostridia	o__Oscillospirales	f__Ruminococcaceae	g__Gemmiger	s__Gemmiger excrementavium
HPIII2.bin.33	MAG	47	1177899	41431	13170	101527	2016	35.55	95.23	0	High-quality	p__Bacillota	c__Bacilli	o__Lactobacillales	f__Lactobacillaceae	g__F6-6636	s__F6-6636 sp018883675
HPIII2.bin.34	MAG	82	1194102	25910	5765	97491	2044	34.89	67.91	1.27	Medium-quality	p__Bacillota	c__Bacilli	o__Lactobacillales	f__Lactobacillaceae	g__Lactobacillus	s__Lactobacillus pullistercoris
HPIII2.bin.37	MAG	448	1734306	4048	2351	15906	2004	73.33	69.97	0.9	Medium-quality	p__Actinomycetota	c__Acidimicrobiia	o__IMCC26256	f__JADLDD01	g__JADLDD01	s__JADLDD01 sp020846855
HPIII2.bin.39	MAG	524	2623989	5788	2584	32003	2025	43.17	77.88	3.98	Medium-quality	p__Bacillota	c__Bacilli	o__Lactobacillales	f__Enterococcaceae	g__Enterococcus_D	s__Enterococcus_D innesii
HPIII2.bin.41	MAG	289	1323725	5026	2632	16636	2012	58.49	55.86	0.18	Medium-quality	p__Bacillota_A	c__Clostridia	o__Lachnospirales	f__Lachnospiraceae	g__Lachnoclostridium_B	s__Lachnoclostridium_B massiliensis_A
HPIII2.bin.43	MAG	381	2373601	8472	2878	36454	2010	32.91	81.26	3.02	Medium-quality	p__Bacillota	c__Bacilli	o__Erysipelotrichales	f__Erysipelotrichaceae	g__Clostridium_AQ	s__
HPIII2.bin.57	MAG	305	1558389	5497	2736	25575	2021	63.13	70.57	3.85	Medium-quality	p__Actinomycetota	c__Coriobacteriia	o__Coriobacteriales	f__Atopobiaceae	g__Tractidigestivibacter	s__Tractidigestivibacter sp000752675
HPIII2.bin.60	MAG	336	1933670	6776	3070	28033	2006	64.73	81.29	0.98	Medium-quality	p__Bacillota_A	c__Clostridia	o__Oscillospirales	f__Ruminococcaceae	g__Gemmiger	s__Gemmiger excrementipullorum
HPIII2.bin.67	MAG	128	1554161	16944	5276	79668	2027	41.52	88.1	2.28	Medium-quality	p__Bacillota	c__Bacilli	o__Lactobacillales	f__Streptococcaceae	g__Streptococcus	s__
[truncated: 11,752 more rows]

## Sheet: ST4
Supplementary Table 4. Detailed information of vitamins B and K2 biosynthesis pathways.
Vitamin	Number of genes	KO ID	Enzyme	EC No.
[truncated: 192 more rows]

## Sheet: ST5
Supplementary Table 5. Distribution of vitamin biosynthesis genes across different phyla.
[truncated: 9 more rows]

[truncated: 2 more sheets: ST6, ST7]
